# Supplementary material for: Novel hybrid action of GABA mediates inhibitory feedback in the mammalian retina
Source: PLoS Biol. 2019 Apr 1;17(4):e3000200. doi: 10.1371/journal.pbio.3000200 (PMC6459543; doi:10.1371/journal.pbio.3000200)
Supplement: S1 Data — Data for each cell represented in Figs 1F, 1G, 1I, 1J, 2B, 2C, 2E, 2F, 2H, 3I, 3J, 3M, 3N, 4G, 4H, 5H, 5I, 5L, 5M, 6C, 6D, 6G, 6H, 7B, 7C, 7E, 7F and 7H; S3B–S3E and S4B–S4E Figs are included in a single excel file as multiple sheets, labeled Figs 1 through 7, S3 and S4 Figs. Data from individual cells underlying statistical analyses described in the text that stand in support of each figure, but which are not shown in the figure, are included on sheets labeled “assoc. with Fig N”, in which N refers to the associated text figure presented. (XLSX) [file pbio.3000200.s009.xlsx]

## Sheet: Figure 1
mv	control IV fit	picro IV fit	washout IV fit	control IV raw	picro IV raw	washout IV raw	control boltz fit	picro boltz fit	control boltz raw	picro boltz raw	hepes IV fit	hepes/picro IV fit	hepes wo IV fit	hepes IV raw	hepes/picro IV raw	hepes wo IV raw	hepes boltz fit	hepes/picro boltz fit	hepes boltz raw	hepes/picro boltz raw	nb.	ms	rat control	rat picro	GP control	GP picro	mouse control	mouse picro	rat con 35 mv	rat con 40 mv	rat con 45 mv	rat con 50 mv	rat con 55 mv	rat con 60 mv	rat con 65 mv	rat con 70 mv	rat con 75 mv	rat con 80 mv	rat con 85 mv	rat con 90 mv	rat con 95 mv	rat con 100 mv	rat con 105 mv	rat picro 35 mv	rat picro 40 mv	rat picro 45 mv	rat picro 50 mv	rat picro 55 mv	rat picro 60 mv
-69	-0.365575	-0.945271	-0.0880223	-0.43595	-0.184834	-0.424654	0.00407959	0.0090596	0.00486494	0.00177148	-0.0607276	-0.0649268	-0.0925656	0.975304	-0.222293	-0.286748	0.000742166	0.000925686	-0.0119194	0.00316932	parts of traces	0	-0.0169541	1.69783	0.381339	-0.0224347	-0.136938	-0.134329	-1.01121	-0.813842	-0.941773	-1.07584	-1.0927	-0.777334	-0.899079	-0.677879	-1.14616	-1.45396	-1.02515	-0.90681	-0.983493	-1.01942	-0.829188	-1.01121	-0.813842	-0.941773	-1.07584	-1.0927	-0.777334
-68	-0.42769	-1.10501	-0.103055				0.00483191	0.0107204			-0.0762017	-0.0814945	-0.116201				0.000943288	0.00117648			still containing	0.05	-0.0366209	1.65579	0.261982	-0.0136185	-0.203059	-0.0868573	-1.01884	-0.882506	-0.910407	-1.00378	-1.10542	-0.845151	-0.92112	-0.732133	-1.07665	-1.35224	-1.01752	-0.960216	-0.994514	-1.04739	-0.885985	-1.01884	-0.882506	-0.910407	-1.00378	-1.10542	-0.845151
-67	-0.500213	-1.29116	-0.120633				0.00572216	0.0126817			-0.0955977	-0.102267	-0.145834				0.00119885	0.00149512			cap. artifacts	0.1	-0.0582607	1.59919	0.142131	0.0102407	-0.298773	-0.07576	-1.02494	-0.943542	-0.915833	-0.946137	-1.07287	-0.917715	-0.950959	-0.806053	-1.02104	-1.24644	-1.01141	-0.996837	-0.991122	-1.05146	-0.949733	-1.02494	-0.943542	-0.915833	-0.946137	-1.07287	-0.917715
-66	-0.584846	-1.50788	-0.141184				0.00677532	0.0149965			-0.119902	-0.128302	-0.182972				0.00152354	0.00189991			were removed	0.15	-0.08138	1.53677	0.0320826	0.00469208	-0.302241	-0.0537966	-1.02439	-0.999028	-0.953564	-0.926717	-1.01849	-0.982634	-0.99202	-0.899826	-0.981088	-1.12659	-1.00642	-1.0268	-0.971703	-1.03259	-1.00744	-1.02439	-0.999028	-0.953564	-0.926717	-1.01849	-0.982634
-65	-0.683553	-1.75995	-0.165204				0.00802075	0.0177261			-0.150345	-0.160921	-0.229492				0.001936	0.00241401			and overlaid	0.2	-0.105638	1.46986	1.37549e-08	-2.93438e-06	-0.293438	-0.0586873	-1.01375	-1.04018	-1.00535	-0.946137	-0.968091	-1.04182	-1.02115	-0.993228	-0.957969	-0.991112	-1.00734	-1.0416	-0.960605	-1.00162	-1.04536	-1.01375	-1.04018	-1.00535	-0.946137	-0.968091	-1.04182
-64	-0.798603	-2.0528	-0.19327	-0.112623	-1.84257		0.00949293	0.0209421	0.00133874	0.0187974	-0.188464	-0.201771	-0.287733		-0.114458	-0.213718	0.00245984	0.0030668		0.00173969	with white bars	0.25	-0.135149	1.39944	0.068413	-0.0171062	-0.231397	-0.0628792	-0.995365	-1.07031	-1.05387	-0.981349	-0.93014	-1.0919	-1.03641	-1.08635	-0.952491	-0.86239	-1.00343	-1.04003	-0.969996	-0.970706	-1.06805	-0.995365	-1.07031	-1.05387	-0.981349	-0.93014	-1.0919
-63	-0.932605	-2.39255	-0.226055				0.0112323	0.0247268			-0.236169	-0.252901	-0.360596				0.00312499	0.00389543			as described	0.3	-0.172933	1.33027	0.200947	-0.015653	-0.157283	-0.0563397	-0.979604	-1.07869	-1.08237	-1.02025	-0.910688	-1.11739	-1.04949	-1.17924	-0.960875	-0.752057	-0.991359	-1.02997	-0.999842	-0.952932	-1.07878	-0.979604	-1.07869	-1.08237	-1.02025	-0.910688	-1.11739
-62	-1.08855	-2.7861	-0.264341				0.013286	0.0291751			-0.295841	-0.31686	-0.451679				0.00396927	0.00494683			in the methods	0.35	-0.213623	1.26974	0.37032	0.0275803	-0.10197	-0.0220075	-0.970013	-1.07375	-1.08266	-1.0499	-0.910108	-1.11099	-1.05675	-1.26382	-0.97221	-0.668642	-0.976826	-1.00904	-1.03792	-0.949735	-1.07587	-0.970013	-1.07375	-1.08266	-1.0499	-0.910108	-1.11099
-61	-1.26987	-3.24117	-0.309035				0.0157093	0.0343955			-0.370432	-0.396807	-0.565426				0.00504051	0.00628023				0.4	-0.955408	0.782338	-0.881228	-1.32809	-0.0711155	-0.0186416	-0.961875	-1.09816	-1.05418	-1.0499	-0.991487	-1.11506	-1.07303	-1.36147	-0.93152	-0.546572	-0.96055	-0.988699	-1.09081	-0.974149	-1.0596	-0.961875	-1.09816	-1.05418	-1.0499	-0.991487	-1.11506
-60	-1.48044	-3.76626	-0.36119				0.0185662	0.0405109			-0.463602	-0.496654	-0.707303				0.00639899	0.00797015				0.45	-1.72951	0.298078	-2.31813	-2.82602	-0.0352125	-0.0814719	-0.970013	-1.13478	-1.01756	-1.03362	-1.07694	-1.10285	-1.06896	-1.4632	-0.898968	-0.43264	-0.944274	-0.952078	-1.14371	-1.00263	-1.03111	-0.970013	-1.13478	-1.01756	-1.03362	-1.07694	-1.10285
-59	-1.7247	-4.3707	-0.422027	-0.870239	-2.54355	0.942596	0.0219312	0.04766	0.0110659	0.027736	-0.579873	-0.621219	-0.884005	1.20566	0.0453119	-0.640942	0.00812062	0.0101102	-0.0168842	-0.000737441		0.5	-2.49283	-0.182592	-3.71194	-4.43884	-0.0711155	-0.0276173	-0.986289	-1.15513	-0.960591	-0.976654	-1.10949	-1.02554	-1.00386	-1.49982	-0.805381	-0.261742	-0.83848	-0.825938	-1.07047	-0.904976	-0.864284	-0.986289	-1.15513	-0.960591	-0.976654	-1.10949	-1.02554
-58	-2.00763	-5.06451	-0.492958				0.0258899	0.0559971			-0.724813	-0.77642	-1.10368				0.0103006	0.0128174				0.55	-3.24539	-0.623768	-4.73236	-5.95472	-0.00828524	0.0531645
-57	-2.33479	-5.85835	-0.575618				0.030541	0.065692			-0.905247	-0.969486	-1.37615				0.0130582	0.0162377				0.6	-4.02667	-1.0434	-5.51941	-7.33776	0.0365936	0.115995
-56	-2.71238	-6.76323	-0.671892				0.0359966	0.0769286			-1.1295	-1.20918	-1.71318				0.0165416	0.0205516				0.65	-4.96951	-1.55279	-6.33519	-8.58437	0.0724966	0.107019
-55	-3.1472	-7.79024	-0.783951				0.0423842	0.0899022			-1.40766	-1.50606	-2.1286				0.0209346	0.0259814				0.7	-6.21035	-2.2776	-7.29457	-9.67301	0.126351	0.115995
-54	-3.64664	-8.95009	-0.914293	-1.28322	-3.4022		0.0498468	0.104815	0.0175406	0.0398435	-1.75181	-1.87267	-2.63846		-0.975889	-3.18421	0.0264628	0.0327977		0.0170916		0.75	-7.81381	-3.30759	-8.31858	-10.6073	0.117375	0.115995
-53	-4.21861	-10.2525	-1.06578				0.0585429	0.121871			-2.17632	-2.32371	-3.26092				0.0334011	0.0413264				0.8	-9.76193	-4.63916	-9.28156	-11.3297	0.1084	0.124971
-52	-4.87137	-11.7055	-1.24168				0.0686464	0.141264			-2.69797	-2.87609	-4.01587				0.0420799	0.0519538				0.85	-11.9327	-6.17897	-10.0363	-11.8546		0.071116
-51	-5.6134	-13.3145	-1.44573				0.0803449	0.16317			-3.33599	-3.5488	-4.92419				0.0528903	0.0651284				0.9	-14.1608	-7.79777	-10.5541	-12.2468		0.0441888
-50	-6.45306	-15.0814	-1.68214				0.0938362	0.18773			-4.11184	-4.36236	-6.00635				0.0662858	0.0813571				0.95	-16.2705	-9.33758	-10.8672	-12.5707		0.0441888
-49	-7.39819	-17.0034	-1.95569	-4.3141	-14.8327	1.30802	0.109324	0.215036	0.0637497	0.187584	-5.04862	-5.33793	-7.28038	-6.14067	-4.4922	-7.15887	0.0827774	0.101192	0.100683	0.0851595		1	-18.1109	-10.6584	-11.0834	-12.8335		0.0621403
-48	-8.45568	-19.0723	-2.27172				0.127009	0.245117			-6.16989	-6.49569	-8.75904				0.10292	0.125204				1.05	-19.578	-11.6525	-11.3104	-13.0749		0.0621403
-47	-9.63076	-21.2732	-2.63618				0.147082	0.277915			-7.49786	-7.85258	-10.4464				0.127283	0.153937				1.1	-20.6178	-12.2516	-11.6343	-13.2947		0.0980433
-46	-10.9264	-23.5845	-3.05564				0.169712	0.31328			-9.05061	-9.41914	-12.3341				0.156409	0.187849				1.15	-21.2087	-12.4343	-12.0767	-13.5719		-0.066967
-45	-12.3423	-25.9776	-3.53726				0.195027	0.350958			-10.8386	-11.196	-14.3982				0.190742	0.227225				1.2	-21.3725	-12.2184	-12.6196	-13.9568		-0.214026
-44	-13.8744	-28.4177	-4.08876	-13.5468	-32.1906		0.223104	0.390591	0.217836	0.442448	-12.8606	-13.17	-16.5977		-15.3054	-17.5677	0.230552	0.272089		0.316205		1.25	-20.4354	-11.2096	-11.8153	-13.0413		-0.621382
-43	-15.5139	-30.8648	-4.7183				0.253947	0.431722			-15.0994	-15.3116	-18.8747				0.275839	0.322119				1.3	-19.1537	-9.90987	-10.9573	-12.0504		-1.23518
-42	-17.2469	-33.2757	-5.43432				0.287477	0.473817			-17.519	-17.5733	-21.1592				0.32625	0.37659				1.35	-17.5883	-8.39476	-10.25	-11.0271		-2.09132
-41	-19.0541	-35.6061	-6.24534				0.323514	0.516287			-20.0635	-19.8919	-23.3747				0.381026	0.434369				1.4	-15.8075	-6.74322	-10.0202	-10.2157		-3.01927
-40	-20.9107	-37.8133	-7.15956				0.361775	0.558523			-22.6592	-22.1927	-25.4475				0.439006	0.493988				1.45	-13.8185	-4.96243	-10.1099	-9.65922		-3.97415
-39	-22.7875	-39.8587	-8.18445	-25.7121	-41.4976	-7.00167	0.401872	0.599929	0.453449	0.624598	-25.2208	-24.3973	-27.3144	-25.7607	-25.0946	-27.4488	0.498701	0.553779	0.509376	0.569606		1.5	-11.5351	-2.96263	-10.2428	-9.2966		-4.68668
-38	-24.6519	-41.7095	-9.32622				0.443327	0.639955			-27.6599	-26.4325	-28.9286				0.558433	0.612053				1.55	-8.87105	-0.639707	-10.3002	-9.13504		-5.22867
-37	-26.4691	-43.3406	-10.5891				0.485587	0.678126			-29.8948	-28.2379	-30.2632				0.61652	0.667289				1.6	-5.80493	2.06379	-10.4008	-9.21044		-5.50139
-36	-28.2047	-44.7349	-11.9744				0.528053	0.714057			-31.8594	-29.7712	-31.3101				0.671462	0.718281				1.65	-2.39773	5.10837	-10.6521	-9.56588		-5.56767
-35	-29.8261	-45.884	-13.4802				0.570117	0.747471			-33.5089	-31.0108	-32.0776				0.72208	0.764219				1.7	1.22488	8.38631	-11.1942	-10.2014		-5.48136
-34	-31.3046	-46.7868	-15.1	-32.4141	-46.4753		0.611193	0.778194	0.632855	0.773014	-34.8217	-31.9539	-32.5857		-29.7611	-30.8636	0.767599	0.804703		0.74948		1.75	4.87622	11.7325	-12.02	-11.0702		-5.27836
-33	-32.6168	-47.449	-16.822				0.650748	0.806148			-35.7971	-32.6133	-32.8616				0.807649	0.839694				1.8	8.37677	14.9781	-13.0899	-12.0935		-5.10229
-32	-33.7455	-47.8817	-18.6292				0.688331	0.831342			-36.4519	-33.0124	-32.9357				0.842215	0.869433				1.85	11.5721	17.9724	-14.3214	-13.2531		-4.8993
-31	-34.6802	-48.0996	-20.4986				0.723588	0.853856			-36.8139	-33.1809	-32.8387				0.871558	0.894349				1.9	14.351	20.5898	-15.6677	-14.5241		-4.64245
-30	-35.417	-48.1203	-22.4017				0.756269	0.873821			-36.9177	-33.1506	-32.5993				0.896117	0.914975				1.95	16.6632	22.7583	-17.0823	-15.8848		-4.4574
-29	-35.9575	-47.9625	-24.3057	-34.86	-45.6306	-29.1873	0.786227	0.891405	0.762229	0.848065	-36.7999	-32.953	-32.2433	-34.5793	-32.0822	-31.5688	0.91643	0.931881	0.861129	0.907256		2	18.4871	24.4422	-18.5472	-17.3102		-4.06247
-28	-36.3086	-47.6453	-26.1744				0.813411	0.9068			-36.496	-32.6168	-31.793				0.933068	0.945626				2.05	19.8262	25.6521	-20.0012	-18.7355		-3.81115
-27	-36.4805	-47.1872	-27.9703				0.837852	0.920208			-36.0387	-32.1679	-31.2672				0.946587	0.956725				2.1	20.713	26.4204	-21.405	-20.107		-3.29055
-26	-36.4864	-46.6061	-29.6566				0.859643	0.931832			-35.4567	-31.6281	-30.6815				0.957499	0.965642				2.15	21.1834	26.7974	-22.7191	-21.4498		-2.6084
-25	-36.3408	-45.9182	-31.1994				0.878929	0.941869			-34.7746	-31.016	-30.0485				0.966262	0.972773				2.2	21.3126	26.8477	-23.9075	-22.7961		-1.83648
-24	-36.0592	-45.1385	-32.5692	-34.1171	-43.7923		0.895886	0.950507	0.847635	0.92216	-34.0129	-30.3465	-29.3785		-29.2961	-30.5799	0.973268	0.978457		0.944589		2.25	21.1654	26.6107	-24.9559	-24.1353		-1.03764
-23	-35.6569	-44.2803	-33.7432				0.91071	0.957919			-33.1883	-29.632	-28.6796				0.978851	0.982976				2.3	-0.211557	-2.73702	-25.8678	-25.4099		-0.355483
-22	-35.1486	-43.3554	-34.7052				0.923602	0.964263			-32.3145	-28.8823	-27.9581				0.983289	0.98656				2.35	-0.103706	-2.70269	-26.6325	-26.609		0.0753531
-21	-34.5481	-42.3739	-35.4468				0.934767	0.96968			-31.4021	-28.1051	-27.2191				0.986807	0.989397				2.4	-0.168119	-2.85829	-27.3111	-27.7687		0.120232	-0.709596	-0.373865	0.0648293	1.45259	0.208932	0.50448	0.591286	-0.661496	-1.90389	-2.80067	-4.52892	-6.18059	-6.53903	-5.86083	-4.54652	-0.709596	-0.373865	0.0648293	1.45259	0.208932	0.50448
-20	-33.8681	-41.3449	-35.9662				0.944398	0.974298			-30.4599	-27.3067	-26.4666				0.989593	0.99164				2.45	-0.364623	-3.17109	-27.8748	-28.8745		-0.140065	-0.709596	-0.281746	0.0985133	1.51329	0.255954	0.423896	0.383095	-1.02578	-2.44868	-3.67245	-5.57714	-7.37675	-7.67564	-7.10062	-5.61689	-0.709596	-0.281746	0.0985133	1.51329	0.255954	0.423896
-19	-33.1201	-40.2758	-36.2677	-31.8082	-40.1736	-33.3623	0.952679	0.978229	0.914944	0.975747	-29.4945	-26.4918	-25.7037	-30.9545	-26.7244	-24.5671	0.991795	0.993412	1.04089	1.00213		2.5	-0.656644	-3.60474	-28.3666	-29.9552		-0.696562	-0.685182	-0.191877	0.143975	1.54689	0.29398	0.311719	0.149198	-1.4465	-3.06843	-4.61736	-6.68853	-8.63428	-8.8555	-8.38594	-6.69433	-0.685182	-0.191877	0.143975	1.54689	0.29398	0.311719
-18	-32.3142	-39.1733	-36.361				0.95978	0.98157			-28.5112	-25.6641	-24.9326				0.993535	0.994811				2.55	-1.03277	-4.14449	-28.7472	-31.0144		-4.45053	-0.640423	-0.0992581	0.203074	1.54806	0.314521	0.180738	-0.108888	-1.91714	-3.75163	-5.61892	-7.85788	-9.93481	-10.0756	-9.68433	-7.74955	-0.640423	-0.0992581	0.203074	1.54806	0.314521	0.180738
-17	-31.4592	-38.0429	-36.2592				0.965853	0.984406			-27.5142	-24.8267	-24.1554				0.994907	0.995913				2.6	-1.46365	-4.75761	-29.0416	-32.034		-5.11647	-0.57125	0.000578405	0.2644	1.51798	0.327311	0.0207407	-0.38064	-2.44306	-4.51137	-6.66944	-9.08119	-11.2536	-11.3353	-10.9743	-8.76883	-0.57125	0.000578405	0.2644	1.51798	0.327311	0.0207407
-16	-30.5629	-36.8892	-35.9779				0.971037	0.986812			-26.5066	-23.9817	-23.3734				0.995989	0.996783				2.65	-1.93433	-5.42934	-29.3109	-33.0177		-5.90831	-0.469524	0.103487	0.311526	1.44829	0.332044	-0.156447	-0.670575	-3.03292	-5.33198	-7.75742	-10.3674	-12.5752	-12.6069	-12.2244	-9.74917	-0.469524	0.103487	0.311526	1.44829	0.332044	-0.156447
-15	-29.6319	-35.7161	-35.5344				0.975453	0.988851			-25.4908	-23.131	-22.5878				0.996842	0.997467				2.7	-2.42986	-6.14494	-29.5155	-33.9404		-6.87733	-0.343385	0.200826	0.335306	1.35375	0.326707	-0.337069	-0.985791	-3.67804	-6.19715	-8.88333	-11.7052	-13.893	-13.8843	-13.4208	-10.6895	-0.343385	0.200826	0.335306	1.35375	0.326707	-0.337069
-14	-28.672	-34.527	-34.9462	-28.19	-34.1999		0.979211	0.990577	0.962752	0.981191	-24.4689	-22.2758	-21.7993		-24.61	-23.4476	0.997514	0.998007		1.10258		2.75	-2.9425	-6.88251	-29.652	-34.7626	0.681802	-8.0122	-0.205039	0.291717	0.346189	1.24393	0.303714	-0.513312	-1.31935	-4.37645	-7.12611	-10.0428	-13.0749	-15.1963	-15.1658	-14.5544	-11.5858	-0.205039	0.291717	0.346189	1.24393	0.303714	-0.513312
-13	-27.6879	-33.3247	-34.2303				0.982404	0.992039			-23.4422	-21.4172	-21.0087				0.998044	0.998431				2.8	-3.46451	-7.63089	-29.6914	-35.495	-0.742578	-9.21207	-0.0829687	0.37087	0.345803	1.1396	0.262253	-0.67907	-1.65417	-5.12446	-8.10421	-11.2226	-14.4685	-16.4781	-16.4295	-15.621	-12.4267	-0.0829687	0.37087	0.345803	1.1396	0.262253	-0.67907
-12	-26.6837	-32.1114	-33.4033				0.985114	0.993275			-22.4118	-20.556	-20.2164				0.998461	0.998766				2.85	-3.99537	-8.37538	-29.5873	-36.1305	-2.20015	-10.5558	0.00248051	0.436763	0.347381	1.04431	0.200305	-0.837888	-1.99937	-5.90832	-9.11515	-12.424	-15.8603	-17.7349	-17.657	-16.6199	-13.2132	0.00248051	0.436763	0.347381	1.04431	0.200305	-0.837888
-11	-25.6628	-30.889	-32.4803				0.987412	0.99432			-21.3787	-19.6928	-19.4229				0.998789	0.999029				2.9	-4.51302	-9.1192	-29.4258	-36.7265	-3.69149	-11.8981	0.0391016	0.479464	0.359543	0.960823	0.143248	-0.994658	-2.34537	-6.72839	-10.1407	-13.651	-17.2318	-18.9701	-18.8292	-17.5459	-13.95	0.0391016	0.479464	0.359543	0.960823	0.143248	-0.994658
-10	-24.6282	-29.6592	-31.4751				0.989359	0.995204			-20.3435	-18.8282	-18.6284				0.999047	0.999236				2.95	-5.02773	-9.8441	-29.2498	-37.301	-5.24406	-13.3181	0.0146875	0.509145	0.386352	0.911519	0.0829345	-1.1555	-2.7044	-7.57857	-11.1809	-14.8934	-18.5707	-20.1654	-19.9501	-18.3929	-14.6372	0.0146875	0.509145	0.386352	0.911519	0.0829345	-1.1555
-9	-23.5822	-28.4232	-30.4	-24.1758	-28.6148	-25.6731	0.991008	0.995951	1.01595	1.00266	-19.3067	-17.9623	-17.8332	-19.9066	-20.9128	-20.4115	0.99925	0.999399	1.0303	1.16356		3	-5.53545	-10.5389	-29.0703	-37.8503	-6.75068	-14.7157	-0.062623	0.519485	0.423308	0.881503	0.022569	-1.33166	-3.08181	-8.44206	-12.2457	-16.1513	-19.8793	-21.3293	-21.0182	-19.174	-15.2777	-0.062623	0.519485	0.423308	0.881503	0.022569	-1.33166
-8	-22.5268	-27.1822	-29.2658				0.992403	0.996582			-18.2687	-17.0956	-17.0374				0.99941	0.999527				3.05	-6.05006	-11.1962	-28.9339	-38.3278	-8.23874	-16.0896	-0.164349	0.524315	0.473658	0.855304	-0.0516978	-1.51503	-3.48415	-9.29936	-13.3423	-17.4058	-21.1453	-22.4481	-22.0507	-19.8925	-15.8774	-0.164349	0.524315	0.473658	0.855304	-0.0516978	-1.51503
-7	-21.4637	-25.937	-28.0819				0.993583	0.997115			-17.2297	-16.2282	-16.2412				0.999536	0.999628				3.1	-6.5747	-11.8049	-28.8154	-38.6976	-9.67284	-17.4746	-0.266074	0.525087	0.52403	0.825066	-0.13813	-1.70649	-3.9149	-10.1403	-14.4795	-18.644	-22.3705	-23.5301	-23.0465	-20.5416	-16.4404	-0.266074	0.525087	0.52403	0.825066	-0.13813	-1.70649
-6	-20.3943	-24.6885	-26.8566				0.994581	0.997564			-16.1901	-15.3603	-15.4447				0.999635	0.999707				3.15	-7.09458	-12.3826	-28.7472	-39.0171	-11.0893	-18.7887	-0.351523	0.523097	0.56074	0.7662	-0.231538	-1.8914	-4.37036	-10.9762	-15.6388	-19.8501	-23.5541	-24.5651	-24.0022	-21.1168	-16.9687	-0.351523	0.523097	0.56074	0.7662	-0.231538	-1.8914
-5	-19.3197	-23.4371	-25.5967				0.995424	0.997945			-15.1499	-14.492	-14.6479				0.999713	0.99977				3.2	-7.59851	-12.9469	-28.7077	-39.3259	-12.336	-20.1299	-0.416627	0.515436	0.5739	0.674042	-0.331358	-2.07619	-4.83951	-11.8111	-16.8028	-21.0258	-24.6968	-25.5731	-24.9079	-21.6315	-17.4503	-0.416627	0.515436	0.5739	0.674042	-0.331358	-2.07619
-4	-18.2409	-22.1835	-24.3081	-18.1322	-21.7764		0.996136	0.998265	0.990203	0.979947	-14.1094	-13.6235	-13.8509		-14.1409	-13.433	0.999774	0.999819		1.03779		3.25	-8.0753	-13.5084	-28.6431	-39.6024	-13.5748	-21.3356	-0.473594	0.507207	0.569651	0.580184	-0.44972	-2.27196	-5.32833	-12.6499	-17.9469	-22.1863	-25.7963	-26.5547	-25.7473	-22.0924	-17.8829	-0.473594	0.507207	0.569651	0.580184	-0.44972	-2.27196
-3	-17.1586	-20.928	-22.9958				0.996739	0.998536			-13.0685	-12.7547	-13.0538				0.999822	0.999857				3.3	-8.52456	-14.0668	-28.5282	-39.8357	-14.8062	-22.5398	-0.52649	0.487131	0.553912	0.491472	-0.586991	-2.49034	-5.83941	-13.5025	-19.0719	-23.3232	-26.8556	-27.4998	-26.5009	-22.504	-18.2779	-0.52649	0.487131	0.553912	0.491472	-0.586991	-2.49034
-2	-16.0734	-19.6711	-21.664				0.997247	0.998765			-12.0274	-11.8857	-12.2566				0.99986	0.999888				3.35	-8.94949	-14.6289	-28.3954	-40.026	-16.0035	-23.616	-0.583457	0.451965	0.528339	0.410388	-0.743931	-2.73535	-6.36372	-14.3468	-20.1711	-24.4331	-27.8665	-28.4075	-27.1751	-22.8676	-18.6359	-0.583457	0.451965	0.528339	0.410388	-0.743931	-2.73535
-1	-14.986	-18.4128	-20.3162				0.997676	0.998958			-10.9862	-11.0167	-11.4593				0.99989	0.999912				3.4	-9.34615	-15.1873	-28.2805	-40.1696	-17.1493	-24.6983	-0.644492	0.406518	0.49848	0.33915	-0.909446	-3.00327	-6.88869	-15.1695	-21.2427	-25.5095	-28.8052	-29.2533	-27.7856	-23.2102	-18.9711	-0.644492	0.406518	0.49848	0.33915	-0.909446	-3.00327
0	-13.8967	-17.1536	-18.9552				0.998039	0.99912			-9.94479	-10.1475	-10.662				0.999914	0.999931				3.45	-9.71775	-15.749	-28.1835	-40.2666	-18.1989	-25.7052	-0.697389	0.355518	0.469722	0.275669	-1.08089	-3.27455	-7.41034	-15.9741	-22.2936	-26.5544	-29.6651	-30.0381	-28.3325	-23.5354	-19.2701	-0.697389	0.355518	0.469722	0.275669	-1.08089	-3.27455
1	-12.8058	-15.8936	-17.5836	-12.3167	-16.4766	-17.7419	0.998345	0.999258	0.960211	1.03592	-8.90332	-9.27828	-9.86458	-8.21502	-8.25915	-8.99369	0.999932	0.999945	0.922628			3.5	-10.0747	-16.2993	-28.0435	-40.3025	-19.1974	-26.6364	-0.746217	0.299557	0.439181	0.221718	-1.25184	-3.54215	-7.93735	-16.7565	-23.3028	-27.5626	-30.4648	-30.7554	-28.8209	-23.8438	-19.5286	-0.746217	0.299557	0.439181	0.221718	-1.25184	-3.54215
2	-11.7138	-14.6329	-16.2031				0.998603	0.999374			-7.86178	-8.40899	-9.06715				0.999946	0.999957				3.55	-10.4311	-16.8379	-27.864	-40.2989	-20.1633	-27.5093	-0.77877	0.255439	0.407909	0.170742	-1.42018	-3.79936	-8.49503	-17.517	-24.2702	-28.5375	-31.203	-31.3953	-29.273	-24.1285	-19.7475	-0.77877	0.255439	0.407909	0.170742	-1.42018	-3.79936
3	-10.6207	-13.3716	-14.8156				0.998822	0.999472			-6.82019	-7.53966	-8.26969				0.999958	0.999966				3.6	-10.7866	-17.3611	-27.6737	-40.3025	-21.0249	-28.2784	-0.799114	0.211426	0.37685	0.124154	-1.57995	-4.04384	-9.08463	-18.2726	-25.1919	-29.4707	-31.8913	-31.9567	-29.6872	-24.3873	-19.9283	-0.799114	0.211426	0.37685	0.124154	-1.57995	-4.04384
4	-9.52685	-12.1099	-13.4223				0.999006	0.999554			-5.77856	-6.67031	-7.47221				0.999967	0.999973				3.65	-11.1515	-17.8793	-27.4978	-40.3168	-21.8633	-29.0333	-0.803184	0.167942	0.342778	0.0791508	-1.74168	-4.2816	-9.70361	-19.0205	-26.0891	-30.3422	-32.5215	-32.4391	-30.0707	-24.6271	-20.0732	-0.803184	0.167942	0.342778	0.0791508	-1.74168	-4.2816
5	-8.43234	-10.8479	-12.0243				0.999161	0.999624			-4.7369	-5.80093	-6.67471				0.999974	0.999979				3.7	-11.5221	-18.378	-27.3649	-40.324	-22.4903	-29.621	-0.795045	0.121293	0.314585	0.00430783	-1.90793	-4.50671	-10.3334	-19.7459	-26.9425	-31.1405	-33.0938	-32.8505	-30.3986	-24.8347	-20.1892	-0.795045	0.121293	0.314585	0.00430783	-1.90793	-4.50671
6	-7.33732	-9.58562	-10.6226	-7.38282	-9.47908		0.999292	0.999683	1.00549	0.988571	-3.69522	-4.93154	-5.87721		-1.79495	-4.67637	0.99998	0.999984				3.75	-11.8981	-18.8534	-27.2429	-40.2989	-23.0856	-30.1399	-0.782838	0.0799538	0.297011	-0.0952944	-2.07328	-4.72968	-10.9558	-20.4503	-27.7452	-31.8624	-33.613	-33.1873	-30.6627	-24.9937	-20.2837	-0.782838	0.0799538	0.297011	-0.0952944	-2.07328	-4.72968
7	-6.24188	-8.3231	-9.21788				0.999403	0.999732			-2.65352	-4.06213	-5.0797				0.999984	0.999987				3.8	-12.2647	-19.3159	-27.1316	-40.245	-23.47	-30.5897	-0.782838	0.0442261	0.282522	-0.19434	-2.23247	-4.96122	-11.5567	-21.1439	-28.5071	-32.5095	-34.076	-33.4582	-30.8514	-25.1123	-20.3444	-0.782838	0.0442261	0.282522	-0.19434	-2.23247	-4.96122
8	-5.14611	-7.06039	-7.81073				0.999496	0.999774			-1.61182	-3.19272	-4.28218				0.999987	0.99999				3.85	-12.6074	-19.769	-27.031	-40.1624	-23.85	-30.9792	-0.799114	0.0143777	0.271653	-0.275747	-2.38442	-5.20811	-12.1305	-21.833	-29.2219	-33.0874	-34.4966	-33.6726	-30.9776	-25.1992	-20.3717	-0.799114	0.0143777	0.271653	-0.275747	-2.38442	-5.20811
9	-4.05007	-5.79754	-6.40165				0.999575	0.999809			-0.570107	-2.3233	-3.48466				0.99999	0.999992				3.9	-12.9151	-20.2233	-26.8695	-40.0834	-24.0823	-31.335	-0.815391	-0.0093513	0.244541	-0.338796	-2.54037	-5.47731	-12.6798	-22.5036	-29.896	-33.598	-34.8804	-33.836	-31.0548	-25.2636	-20.3702	-0.815391	-0.0093513	0.244541	-0.338796	-2.54037	-5.47731
10	-2.95382	-4.53458	-4.99103				0.999641	0.999839			0.471611	-1.45388	-2.68713				0.999992	0.999994				3.95	-13.1912	-20.6749	-26.6541	-40.0117	-24.2928	-31.612	-0.827598	-0.022676	0.197545	-0.38284	-2.69946	-5.7596	-13.2073	-23.1503	-30.5315	-34.0434	-35.2211	-33.9419	-31.1008	-25.3147	-20.3533	-0.827598	-0.022676	0.197545	-0.38284	-2.69946	-5.7596
11	-1.85741	-3.27152	-3.57919	-2.12779	-3.17993	-3.58508	0.999697	0.999864	1.14522	0.971871	1.51333	-0.584449	-1.88961	1.51334	-0.177286	-0.471849	0.999994	0.999995	1			4	-13.4533	-21.12	-26.4027	-39.9578	-24.4278	-31.8639	-0.835735	-0.0294759	0.135119	-0.415445	-2.8528	-6.03366	-13.7201	-23.7716	-31.1353	-34.4261	-35.5211	-33.9963	-31.1254	-25.3462	-20.3265	-0.835735	-0.0294759	0.135119	-0.415445	-2.8528	-6.03366
																						4.05	-13.7084	-21.5405	-26.1586	-39.9363	-24.5234	-32.0726	-0.831666	-0.0173705	0.0576042	-0.427957	-2.99562	-6.28645	-14.2253	-24.3542	-31.7017	-34.7647	-35.7825	-33.9893	-31.1511	-25.3597	-20.2913	-0.831666	-0.0173705	0.0576042	-0.427957	-2.99562	-6.28645
																						4.1	-13.9634	-21.9327	-25.9468	-39.9578	-24.5887	-32.211	-0.823528	0.0137932	-0.0143468	-0.423986	-3.11104	-6.50905	-14.7301	-24.9173	-32.2336	-35.0702	-36.0039	-33.9313	-31.1637	-25.3655	-20.2375	-0.823528	0.0137932	-0.0143468	-0.423986	-3.11104	-6.50905
																						4.15	-14.211	-22.2927	-25.796	-40.0081	-24.5431	-32.3238	-0.827598	0.0560126	-0.0723229	-0.411258	-3.20258	-6.72113	-15.2377	-25.46	-32.7544	-35.3535	-36.1758	-33.829	-31.1616	-25.3416	-20.1591	-0.827598	0.0560126	-0.0723229	-0.411258	-3.20258	-6.72113
																						4.2	-14.4436	-22.6168	-25.6452	-40.0511	-24.4585	-32.4916	-0.847942	0.101273	-0.116079	-0.38534	-3.28195	-6.95463	-15.7433	-25.9814	-33.2468	-35.5931	-36.3091	-33.7015	-31.1393	-25.2822	-20.0585	-0.847942	0.101273	-0.116079	-0.38534	-3.28195	-6.95463
																						4.25	-14.6612	-22.8976	-25.5267	-40.0906	-24.3442	-32.5709	-0.876426	0.145615	-0.149465	-0.358109	-3.36093	-7.21713	-16.2463	-26.4766	-33.7181	-35.7718	-36.4028	-33.5555	-31.0955	-25.1981	-19.9504	-0.876426	0.145615	-0.149465	-0.358109	-3.36093	-7.21713
																						4.3	-14.8743	-23.1206	-25.4226	-40.1481	-24.1374	-32.687	-0.90084	0.193206	-0.172287	-0.341478	-3.4554	-7.50815	-16.7338	-26.9532	-34.1675	-35.8928	-36.4681	-33.4145	-31.0086	-25.0921	-19.8334	-0.90084	0.193206	-0.172287	-0.341478	-3.4554	-7.50815
																						4.35	-15.079	-23.2963	-25.3616	-40.2235	-23.91	-32.831	-0.908977	0.240061	-0.204713	-0.347394	-3.56908	-7.8476	-17.2136	-27.4024	-34.6064	-35.9675	-36.5122	-33.2694	-30.8858	-24.9713	-19.7105	-0.908977	0.240061	-0.204713	-0.347394	-3.56908	-7.8476
																						4.4	-15.2824	-23.4462	-25.3616	-40.2953	-23.5365	-32.868	-0.896771	0.294399	-0.238453	-0.371553	-3.7098	-8.21067	-17.6892	-27.8236	-35.0099	-36.0115	-36.5385	-33.1111	-30.7301	-24.8345	-19.5723	-0.896771	0.294399	-0.238453	-0.371553	-3.7098	-8.21067
																						4.45	-15.4771	-23.5737	-25.3616	-40.3707	-23.2324	-32.8879	-0.864219	0.364428	-0.2815	-0.405608	-3.85694	-8.59702	-18.152	-28.2286	-35.3896	-36.0527	-36.5503	-32.9511	-30.5652	-24.6932	-19.4301	-0.864219	0.364428	-0.2815	-0.405608	-3.85694	-8.59702
																						4.5	-15.6594	-23.6715	-25.3436	-40.4389	-22.9082	-32.8456	-0.811321	0.438002	-0.337803	-0.445303	-4.0143	-8.98192	-18.6057	-28.621	-35.741	-36.0904	-36.5429	-32.7847	-30.4066	-24.5505	-19.2831	-0.811321	0.438002	-0.337803	-0.445303	-4.0143	-8.98192
																						4.55	-15.8326	-23.7502	-25.3005	-40.482	-22.5908	-32.8129	-0.742148	0.507039	-0.40318	-0.502678	-4.16947	-9.35695	-19.05	-28.9841	-36.0391	-36.1242	-36.5198	-32.6234	-30.2496	-24.3936	-19.1426	-0.742148	0.507039	-0.40318	-0.502678	-4.16947	-9.35695
																						4.6	-16.0001	-23.8095	-25.2503	-40.5215	-22.2983	-32.8167	-0.664837	0.575658	-0.473462	-0.581653	-4.3141	-9.70558	-19.4725	-29.3176	-36.2795	-36.1495	-36.4806	-32.4709	-30.0975	-24.2299	-19.0079	-0.664837	0.575658	-0.473462	-0.581653	-4.3141	-9.70558
																						4.65	-16.1655	-23.8495	-25.2359	-40.5717	-22.1116	-32.8209	-0.607871	0.635765	-0.536354	-0.665817	-4.44395	-10.0235	-19.8727	-29.617	-36.4741	-36.1619	-36.4289	-32.3265	-29.9419	-24.063	-18.8744	-0.607871	0.635765	-0.536354	-0.665817	-4.44395	-10.0235
																						4.7	-16.3249	-23.8735	-25.2574	-40.6543	-21.8422	-32.8256	-0.579388	0.691469	-0.575499	-0.738777	-4.56294	-10.3147	-20.2547	-29.8904	-36.6226	-36.157	-36.3561	-32.1857	-29.7698	-23.8759	-18.7212	-0.579388	0.691469	-0.575499	-0.738777	-4.56294	-10.3147
																						4.75	-16.4854	-23.8706	-25.358	-40.7477	-21.634	-32.6871	-0.57125	0.746874	-0.586758	-0.792287	-4.67497	-10.587	-20.6099	-30.1413	-36.7246	-36.1344	-36.2699	-32.0442	-29.581	-23.6805	-18.5477	-0.57125	0.746874	-0.586758	-0.792287	-4.67497	-10.587
																						4.8	-16.6432	-23.8514	-25.5123	-40.8661	-21.451	-32.5759	-0.595664	0.802013	-0.570068	-0.842528	-4.7718	-10.8484	-20.9423	-30.3739	-36.784	-36.0858	-36.1661	-31.9056	-29.3751	-23.4764	-18.3495	-0.595664	0.802013	-0.570068	-0.842528	-4.7718	-10.8484
																						4.85	-16.7838	-23.8195	-25.6811	-40.9487	-21.2305	-32.4201	-0.636354	0.852844	-0.53351	-0.877208	-4.87365	-11.111	-21.2517	-30.5877	-36.8086	-35.9986	-36.0444	-31.7737	-29.168	-23.2632	-18.1465	-0.636354	0.852844	-0.53351	-0.877208	-4.87365	-11.111
																						4.9	-16.9107	-23.7855	-25.8678	-40.9703	-21.0624	-32.2557	-0.677044	0.899393	-0.481102	-0.896252	-4.98449	-11.3706	-21.5543	-30.7908	-36.7984	-35.8685	-35.9207	-31.6563	-28.9674	-23.0528	-17.9506	-0.677044	0.899393	-0.481102	-0.896252	-4.98449	-11.3706
																						4.95	-17.0273	-23.7527	-26.0832	-40.938	-20.8659	-32.1454	-0.717734	0.941684	-0.425005	-0.907729	-5.09202	-11.6149	-21.854	-30.9912	-36.7693	-35.7117	-35.7908	-31.537	-28.7733	-22.8448	-17.7735	-0.717734	0.941684	-0.425005	-0.907729	-5.09202	-11.6149
																						5	-17.1372	-23.7212	-26.3094	-40.8877	-20.6501	-32.0263	-0.750286	0.971597	-0.377386	-0.915647	-5.17989	-11.8397	-22.1506	-31.1928	-36.7172	-35.5483	-35.6544	-31.4155	-28.5812	-22.635	-17.607	-0.750286	0.971597	-0.377386	-0.915647	-5.17989	-11.8397
																						5.05	-17.2293	-23.6836	-26.5679	-40.8446	-20.442	-31.8986	-0.77877	0.976943	-0.362624	-0.919952	-5.23989	-12.0408	-22.4359	-31.3832	-36.6337	-35.3781	-35.4951	-31.2916	-28.3827	-22.4393	-17.4427	-0.77877	0.976943	-0.362624	-0.919952	-5.23989	-12.0408
																						5.1	-17.3	-23.6434	-26.8192	-40.78	-20.2595	-31.7351	-0.786907	0.974016	-0.372547	-0.920596	-5.2638	-12.1938	-22.7098	-31.5584	-36.5066	-35.1928	-35.3087	-31.1692	-28.1778	-22.2495	-17.2761	-0.786907	0.974016	-0.372547	-0.920596	-5.2638	-12.1938
																						5.15	-17.3384	-23.5968	-27.0598	-40.6866	-20.0939	-31.5807	-0.795045	0.96283	-0.403058	-0.913465	-5.25972	-12.3107	-22.9722	-31.7099	-36.3519	-34.9965	-35.1073	-31.0562	-27.9783	-22.0775	-17.1153	-0.795045	0.96283	-0.403058	-0.913465	-5.25972	-12.3107
																						5.2	-17.3552	-23.5475	-27.2536	-40.6148	-19.9092	-31.3279	-0.799114	0.935258	-0.445993	-0.890385	-5.252	-12.3957	-23.2272	-31.8378	-36.1778	-34.7808	-34.8784	-30.9485	-27.7721	-21.9233	-16.952	-0.799114	0.935258	-0.445993	-0.890385	-5.252	-12.3957
																						5.25	-17.3573	-23.488	-27.408	-40.5897	-19.8222	-31.1559	-0.807252	0.891314	-0.464709	-0.855387	-5.24467	-12.4689	-23.4705	-31.942	-35.9882	-34.5537	-34.6262	-30.8582	-27.5629	-21.7865	-16.7901	-0.807252	0.891314	-0.464709	-0.855387	-5.24467	-12.4689
																						5.3	-17.3591	-23.4182	-27.5373	-40.561	-19.7162	-30.9392	-0.819459	0.835075	-0.451046	-0.812513	-5.24583	-12.5426	-23.694	-32.0264	-35.8115	-34.3152	-34.3707	-30.7729	-27.363	-21.6754	-16.6253	-0.819459	0.835075	-0.451046	-0.812513	-5.24583	-12.5426
																						5.35	-17.3605	-23.3489	-27.6988	-40.5466	-19.5374	-30.7675	-0.839805	0.774691	-0.404984	-0.77394	-5.2595	-12.6248	-23.9098	-32.0951	-35.6598	-34.0693	-34.1119	-30.6721	-27.172	-21.5774	-16.4575	-0.839805	0.774691	-0.404984	-0.77394	-5.2595	-12.6248
																						5.4	-17.3506	-23.2799	-27.8891	-40.5538	-19.4385	-30.6587	-0.847942	0.710169	-0.334648	-0.743711	-5.2938	-12.7155	-24.1057	-32.148	-35.5208	-33.8321	-33.8578	-30.5436	-26.9942	-21.4803	-16.2988	-0.847942	0.710169	-0.334648	-0.743711	-5.2938	-12.7155
																						5.45	-17.3257	-23.2184	-28.1333	-40.5717	-19.2939	-30.4782	-0.843873	0.641515	-0.260367	-0.742152	-5.33241	-12.7983	-24.2653	-32.1687	-35.3865	-33.6118	-33.6207	-30.3955	-26.8211	-21.3922	-16.1735	-0.843873	0.641515	-0.260367	-0.742152	-5.33241	-12.7983
																						5.5	-17.2857	-23.1749	-28.3487	-40.6041	-19.1664	-30.3248	-0.815391	0.572807	-0.194333	-0.765173	-5.37124	-12.8611	-24.3968	-32.1574	-35.2363	-33.4123	-33.4045	-30.2358	-26.6528	-21.3129	-16.0815	-0.815391	0.572807	-0.194333	-0.765173	-5.37124	-12.8611
																						5.55	-17.2306	-23.1387	-28.539	-40.6184	-19.0291	-30.1535	-0.762493	0.49998	-0.144675	-0.812756	-5.41434	-12.9079	-24.5083	-32.1178	-35.0702	-33.2458	-33.2172	-30.0684	-26.4688	-21.2546	-16.0228	-0.762493	0.49998	-0.144675	-0.812756	-5.41434	-12.9079
																						5.6	-17.1601	-23.1168	-28.6862	-40.6005	-18.8911	-30.072	-0.69332	0.447453	-0.127658	-0.884885	-5.44541	-12.9264	-24.624	-32.0461	-34.8882	-33.1122	-33.0589	-29.8935	-26.2812	-21.2009	-15.9729	-0.69332	0.447453	-0.127658	-0.884885	-5.44541	-12.9264
																						5.65	-17.0743	-23.0948	-28.8154	-40.543	-18.7254	-29.9905	-0.616009	0.419302	-0.139202	-0.977477	-5.4685	-12.9206	-24.7523	-31.942	-34.6984	-33.0035	-32.9213	-29.7108	-26.0941	-21.1397	-15.9194	-0.616009	0.419302	-0.139202	-0.977477	-5.4685	-12.9206
																						5.7	-16.9875	-23.0653	-28.9447	-40.5035	-18.5411	-29.99	-0.530559	0.427736	-0.167092	-1.07831	-5.48359	-12.9029	-24.8929	-31.8016	-34.5088	-32.9072	-32.7881	-29.5204	-25.9197	-21.0666	-15.8542	-0.530559	0.427736	-0.167092	-1.07831	-5.48359	-12.9029
																						5.75	-16.9066	-23.0249	-29.0416	-40.4928	-18.3562	-29.9715	-0.44511	0.468691	-0.190976	-1.17111	-5.49474	-12.8812	-25.0419	-31.6329	-34.3358	-32.8153	-32.6471	-29.3262	-25.7618	-20.9737	-15.7691	-0.44511	0.468691	-0.190976	-1.17111	-5.49474	-12.8812
																						5.8	-16.8209	-22.9733	-29.0919	-40.5143	-18.1258	-29.9531	-0.367799	0.538101	-0.190503	-1.24771	-5.50193	-12.88	-25.1828	-31.44	-34.1915	-32.7237	-32.5146	-29.1242	-25.6369	-20.8607	-15.6804	-0.367799	0.538101	-0.190503	-1.24771	-5.50193	-12.88
																						5.85	-16.7304	-22.914	-29.1098	-40.543	-18.0294	-29.9078	-0.318971	0.615624	-0.165666	-1.2959	-5.51736	-12.9034	-25.2996	-31.2351	-34.084	-32.6363	-32.3985	-28.9225	-25.5449	-20.7441	-15.596	-0.318971	0.615624	-0.165666	-1.2959	-5.51736	-12.9034
																						5.9	-16.642	-22.8614	-29.1062	-40.5682	-17.9325	-29.8715	-0.290488	0.693123	-0.136806	-1.32382	-5.52881	-12.9472	-25.3758	-31.0262	-33.9971	-32.5573	-32.2908	-28.7211	-25.4734	-20.6358	-15.512	-0.290488	0.693123	-0.136806	-1.32382	-5.52881	-12.9472
																						5.95	-16.5665	-22.8153	-29.0883	-40.6005	-17.8261	-29.8801	-0.274212	0.766534	-0.099847	-1.32331	-5.54034	-12.9952	-25.4154	-30.8216	-33.9184	-32.4988	-32.2037	-28.5442	-25.4145	-20.5482	-15.4283	-0.274212	0.766534	-0.099847	-1.32331	-5.54034	-12.9952
																						6	-16.5111	-22.7794	-29.1027	-40.6507	-17.8359	-29.8259	-0.266074	0.848066	-0.0751311	-1.29845	-5.54788	-13.0311	-25.4267	-30.6171	-33.8399	-32.469	-32.1412	-28.392	-25.3435	-20.473	-15.3203	-0.266074	0.848066	-0.0751311	-1.29845	-5.54788	-13.0311
																						6.05	-16.472	-22.7391	-29.1709	-40.7046	-17.8362	-29.7987	-0.253867	0.929581	-0.0707921	-1.26549	-5.54734	-13.0385	-25.4219	-30.4249	-33.7452	-32.4596	-32.0788	-28.2725	-25.2645	-20.402	-15.1883	-0.253867	0.929581	-0.0707921	-1.26549	-5.54734	-13.0385
																						6.1	-16.4349	-22.6872	-29.2534	-40.7512	-17.8001	-29.7266	-0.233521	0.998874	-0.0827581	-1.22851	-5.54685	-13.0257	-25.4049	-30.2328	-33.6344	-32.4708	-32.0043	-28.1817	-25.1776	-20.3232	-15.0279	-0.233521	0.998874	-0.0827581	-1.22851	-5.54685	-13.0257
																						6.15	-16.3889	-22.6237	-29.354	-40.8302	-17.7457	-29.7444	-0.209107	1.06409	-0.106957	-1.1997	-5.52608	-13.0008	-25.392	-30.0571	-33.5155	-32.4942	-31.9097	-28.1073	-25.0787	-20.2322	-14.8392	-0.209107	1.06409	-0.106957	-1.1997	-5.52608	-13.0008
																						6.2	-16.3267	-22.5448	-29.4545	-40.9308	-17.7806	-29.6993	-0.176556	1.12522	-0.135248	-1.175	-5.48907	-12.984	-25.3914	-29.9099	-33.4049	-32.5259	-31.7866	-28.0208	-24.9921	-20.1333	-14.6263	-0.176556	1.12522	-0.135248	-1.175	-5.48907	-12.984
																						6.25	-16.2591	-22.4614	-29.5658	-41.0564	-17.7972	-29.5824	-0.144004	1.17413	-0.163558	-1.1666	-5.44397	-12.9876	-25.4072	-29.7954	-33.3106	-32.5617	-31.6393	-27.914	-24.9219	-20.0183	-14.4013	-0.144004	1.17413	-0.163558	-1.1666	-5.44397	-12.9876
																						6.3	-16.1717	-22.3732	-29.6556	-41.1713	-17.7955	-29.5283	-0.107383	1.20269	-0.18375	-1.16637	-5.40297	-12.9994	-25.4311	-29.7216	-33.2286	-32.5814	-31.4717	-27.8114	-24.8803	-19.883	-14.1764	-0.107383	1.20269	-0.18375	-1.16637	-5.40297	-12.9994
																						6.35	-16.0751	-22.2803	-29.7453	-41.2611	-17.8023	-29.4474	-0.0666923	1.19462	-0.19175	-1.1743	-5.37828	-13.0317	-25.4429	-29.6845	-33.1548	-32.597	-31.3001	-27.7334	-24.8469	-19.7478	-13.9883	-0.0666923	1.19462	-0.19175	-1.1743	-5.37828	-13.0317
																						6.4	-15.9874	-22.1934	-29.8243	-41.3365	-17.8538	-29.4742	-0.0219336	1.16213	-0.18349	-1.18226	-5.3699	-13.0883	-25.4304	-29.676	-33.077	-32.6046	-31.1408	-27.6961	-24.8218	-19.629	-13.849	-0.0219336	1.16213	-0.18349	-1.18226	-5.3699	-13.0883
																						6.45	-15.9155	-22.1124	-29.9105	-41.4119	-17.851	-29.4471	0.0228262	1.09301	-0.154897	-1.20244	-5.39816	-13.1572	-25.3893	-29.6959	-32.9789	-32.6123	-31.0182	-27.6914	-24.8008	-19.5469	-13.7547	0.0228262	1.09301	-0.154897	-1.20244	-5.39816	-13.1572
																						6.5	-15.8595	-22.048	-30.0325	-41.5124	-17.8569	-29.3932	0.0757227	1.01168	-0.126315	-1.23891	-5.46307	-13.2262	-25.3199	-29.7281	-32.8605	-32.6362	-30.9404	-27.7193	-24.7757	-19.5178	-13.697	0.0757227	1.01168	-0.126315	-1.23891	-5.46307	-13.2262
																						6.55	-15.8085	-21.9966	-30.1797	-41.6165	-17.9434	-29.2584	0.132689	0.922208	-0.105883	-1.29168	-5.56462	-13.2748	-25.2504	-29.7726	-32.73	-32.6725	-30.9074	-27.7555	-24.7427	-19.5254	-13.6598	0.132689	0.922208	-0.105883	-1.29168	-5.56462	-13.2748
																						6.6	-15.7517	-21.9474	-30.3305	-41.7458	-17.9757	-29.0878	0.189655	0.849005	-0.097667	-1.36073	-5.6784	-13.2868	-25.1892	-29.8252	-32.6076	-32.7169	-30.8988	-27.7917	-24.6974	-19.5411	-13.6267	0.189655	0.849005	-0.097667	-1.36073	-5.6784	-13.2868
																						6.65	-15.682	-21.8931	-30.4813	-41.8714	-18.0974	-28.9441	0.25476	0.792073	-0.0935277	-1.43794	-5.79626	-13.2744	-25.1442	-29.8901	-32.5097	-32.7694	-30.9066	-27.832	-24.6482	-19.5204	-13.5896	0.25476	0.792073	-0.0935277	-1.43794	-5.79626	-13.2744
																						6.7	-15.5992	-21.83	-30.6644	-41.9971	-18.1292	-28.7914	0.319863	0.759553	-0.0853275	-1.53143	-5.88972	-13.2579	-25.1033	-29.9631	-32.4443	-32.8139	-30.9104	-27.8642	-24.6112	-19.4508	-13.5485	0.319863	0.759553	-0.0853275	-1.53143	-5.88972	-13.2579
																						6.75	-15.514	-21.7546	-30.8404	-42.1371	-18.1248	-28.6747	0.389037	0.747374	-0.0812023	-1.62494	-5.95471	-13.2538	-25.0543	-30.0483	-32.4115	-32.8422	-30.906	-27.8761	-24.6149	-19.3406	-13.5196	0.389037	0.747374	-0.0812023	-1.62494	-5.95471	-13.2538
																						6.8	-15.423	-21.6776	-30.966	-42.3166	-18.1472	-28.5669	0.450072	0.759606	-0.0852217	-1.71031	-5.9831	-13.2699	-24.9891	-30.1377	-32.3991	-32.8582	-30.8936	-27.8595	-24.6513	-19.21	-13.5152	0.450072	0.759606	-0.0852217	-1.71031	-5.9831	-13.2699
																						6.85	-15.3187	-21.606	-31.027	-42.489	-18.0347	-28.513	0.494831	0.79218	-0.0973841	-1.78348	-5.98301	-13.2983	-24.9035	-30.2189	-32.3989	-32.8621	-30.869	-27.8308	-24.7161	-19.0714	-13.5393	0.494831	0.79218	-0.0973841	-1.78348	-5.98301	-13.2983
																						6.9	-15.1941	-21.5399	-31.0522	-42.629	-18.0117	-28.4322	0.523315	0.828821	-0.11362	-1.84039	-5.96665	-13.3267	-24.8098	-30.2757	-32.4069	-32.8619	-30.8484	-27.8062	-24.7972	-18.9368	-13.5797	0.523315	0.828821	-0.11362	-1.84039	-5.96665	-13.3267
																						6.95	-15.0598	-21.4864	-31.1025	-42.7259	-17.9975	-28.486	0.527383	0.857322	-0.125791	-1.87289	-5.95437	-13.3591	-24.7161	-30.2919	-32.4068	-32.8536	-30.8442	-27.8101	-24.8662	-18.7983	-13.6323	0.527383	0.857322	-0.125791	-1.87289	-5.95437	-13.3591
																						7	-14.9086	-21.449	-31.185	-42.7869	-18.0191	-28.4769	0.511107	0.877683	-0.129829	-1.89726	-5.93803	-13.3956	-24.6265	-30.2755	-32.4107	-32.8372	-30.8644	-27.8465	-24.9189	-18.6719	-13.6931	0.511107	0.877683	-0.129829	-1.89726	-5.93803	-13.3956
																						7.05	-14.7549	-21.4241	-31.264	-42.7977	-18.0225	-28.5397	0.486693	0.893973	-0.137938	-1.91756	-5.90949	-13.4363	-24.5369	-30.2306	-32.4106	-32.8289	-30.9008	-27.9033	-24.9431	-18.5537	-13.7458	0.486693	0.893973	-0.137938	-1.91756	-5.90949	-13.4363
																						7.1	-14.5914	-21.4152	-31.3322	-42.7941	-18.0168	-28.6115	0.462279	0.910262	-0.150119	-1.93786	-5.86468	-13.4728	-24.4432	-30.1776	-32.3983	-32.8166	-30.9455	-27.9601	-24.9471	-18.4274	-13.766	0.462279	0.910262	-0.150119	-1.93786	-5.86468	-13.4728
																						7.15	-14.454	-21.426	-31.404	-42.7834	-18.0468	-28.6653	0.450072	0.918411	-0.17858	-1.96225	-5.81988	-13.485	-24.3373	-30.1125	-32.3779	-32.8043	-30.9942	-28.0088	-24.9306	-18.2971	-13.7455	0.450072	0.918411	-0.17858	-1.96225	-5.81988	-13.485
																						7.2	-14.3463	-21.4491	-31.4507	-42.7618	-17.9779	-28.6294	0.454141	0.918422	-0.223318	-1.97442	-5.76287	-13.4727	-24.2233	-30.0391	-32.3615	-32.792	-31.0348	-28.0494	-24.8939	-18.1545	-13.6843	0.454141	0.918422	-0.223318	-1.97442	-5.76287	-13.4727
																						7.25	-14.2575	-21.4809	-31.4507	-42.7439	-17.9538	-28.5217	0.462279	0.902154	-0.26806	-1.98253	-5.7018	-13.4361	-24.1012	-29.9658	-32.3573	-32.7797	-31.0713	-28.0656	-24.8409	-18.0079	-13.5988	0.462279	0.902154	-0.26806	-1.98253	-5.7018	-13.4361
																						7.3	-14.1768	-21.5214	-31.4327	-42.7582	-17.9385	-28.4319	0.470417	0.87368	-0.304665	-1.98251	-5.63259	-13.375	-23.971	-29.8925	-32.3654	-32.7674	-31.0916	-28.0736	-24.7798	-17.8613	-13.4969	0.470417	0.87368	-0.304665	-1.98251	-5.63259	-13.375
																						7.35	-14.0933	-21.5634	-31.3861	-42.769	-17.9949	-28.4049	0.474486	0.824859	-0.320926	-1.98656	-5.57153	-13.3139	-23.8244	-29.8274	-32.3735	-32.7389	-31.1118	-28.0858	-24.7227	-17.7229	-13.3829	0.474486	0.824859	-0.320926	-1.98656	-5.57153	-13.3139
																						7.4	-13.9963	-21.6033	-31.325	-42.751	-17.9794	-28.369	0.470417	0.755692	-0.300568	-1.99874	-5.52268	-13.2488	-23.6657	-29.7704	-32.3857	-32.69	-31.128	-28.106	-24.6657	-17.6048	-13.2729	0.470417	0.755692	-0.300568	-1.99874	-5.52268	-13.2488
																						7.45	-13.8857	-21.6446	-31.2748	-42.6828	-18.0355	-28.4228	0.454141	0.66618	-0.259866	-2.01093	-5.4901	-13.1755	-23.507	-29.7134	-32.3937	-32.633	-31.1483	-28.1223	-24.6046	-17.5071	-13.1752	0.454141	0.66618	-0.259866	-2.01093	-5.4901	-13.1755
																						7.5	-13.7723	-21.6836	-31.2389	-42.6182	-18.0108	-28.4498	0.437865	0.568529	-0.198821	-2.02719	-5.4738	-13.0819	-23.3645	-29.6442	-32.3856	-32.5719	-31.1645	-28.1385	-24.5312	-17.4256	-13.0897	0.437865	0.568529	-0.198821	-2.02719	-5.4738	-13.0819
																						7.55	-13.6633	-21.724	-31.1958	-42.5536	-18.0756	-28.5305	0.429727	0.454601	-0.121501	-2.03532	-5.48599	-12.972	-23.2465	-29.5628	-32.3855	-32.5149	-31.1767	-28.1669	-24.4417	-17.3442	-13.0001	0.429727	0.454601	-0.121501	-2.03532	-5.48599	-12.972
																						7.6	-13.555	-21.7621	-31.1814	-42.4674	-18.1225	-28.5754	0.437865	0.332535	-0.0401117	-2.03124	-5.51039	-12.8499	-23.157	-29.4813	-32.3855	-32.466	-31.2051	-28.1953	-24.3277	-17.2628	-12.9146	0.437865	0.332535	-0.0401117	-2.03124	-5.51039	-12.8499
																						7.65	-13.4582	-21.7944	-31.2102	-42.3453	-18.1782	-28.5844	0.446003	0.206399	0.0249993	-2.01902	-5.54293	-12.736	-23.0756	-29.4162	-32.3936	-32.4294	-31.2417	-28.2197	-24.2056	-17.1935	-12.8372	0.446003	0.206399	0.0249993	-2.01902	-5.54293	-12.736
																						7.7	-13.3728	-21.8206	-31.2604	-42.2125	-18.2339	-28.5754	0.45821	0.0924704	0.0656963	-2.01087	-5.56326	-12.6179	-23.0023	-29.3877	-32.418	-32.4171	-31.2946	-28.2441	-24.0916	-17.1447	-12.7599	0.45821	0.0924704	0.0656963	-2.01087	-5.56326	-12.6179
																						7.75	-13.2989	-21.8589	-31.2856	-42.0725	-18.2984	-28.5305	0.454141	-0.00518285	0.0901163	-2.00272	-5.57952	-12.4877	-22.925	-29.3999	-32.4627	-32.4252	-31.3597	-28.2685	-23.9939	-17.1121	-12.6744	0.454141	-0.00518285	0.0901163	-2.00272	-5.57952	-12.4877
																						7.8	-13.2256	-21.9091	-31.2604	-41.954	-18.3539	-28.3869	0.437865	-0.0824917	0.102329	-1.98644	-5.58765	-12.3494	-22.8436	-29.4406	-32.54	-32.4537	-31.4329	-28.2847	-23.9247	-17.0958	-12.5848	0.437865	-0.0824917	0.102329	-1.98644	-5.58765	-12.3494
																						7.85	-13.1565	-21.9676	-31.1814	-41.8571	-18.4362	-28.2881	0.405313	-0.135387	0.11861	-1.94981	-5.60392	-12.2191	-22.7622	-29.5016	-32.6539	-32.4984	-31.5143	-28.2725	-23.8759	-17.1039	-12.5034	0.405313	-0.135387	0.11861	-1.94981	-5.60392	-12.2191
																						7.9	-13.0916	-22.0417	-31.0665	-41.8068	-18.4825	-28.1445	0.356484	-0.159799	0.143028	-1.89691	-5.60798	-12.1052	-22.693	-29.583	-32.8004	-32.5594	-31.5753	-28.2358	-23.8433	-17.1201	-12.4342	0.356484	-0.159799	0.143028	-1.89691	-5.60798	-12.1052
																						7.95	-13.0381	-22.1168	-30.9696	-41.7565	-18.5827	-28.0996	0.295449	-0.155728	0.179653	-1.83994	-5.6039	-12.0035	-22.6401	-29.6887	-32.9591	-32.6245	-31.5997	-28.1789	-23.827	-17.1404	-12.3853	0.295449	-0.155728	0.179653	-1.83994	-5.6039	-12.0035
																						8	-12.9923	-22.1822	-30.8906	-41.7099	-18.6468	-27.965	0.238483	-0.131312	0.232553	-1.78703	-5.59983	-11.918	-22.6035	-29.8108	-33.1096	-32.6733	-31.5834	-28.1178	-23.827	-17.1486	-12.365	0.238483	-0.131312	0.232553	-1.78703	-5.59983	-11.918
																						8.05	-12.9471	-22.2307	-30.887	-41.6704	-18.7558	-27.938	0.197793	-0.106896	0.289522	-1.74634	-5.59575	-11.8488	-22.5668	-29.9369	-33.2439	-32.7059	-31.5345	-28.0649	-23.8392	-17.1485	-12.369	0.197793	-0.106896	0.289522	-1.74634	-5.59575	-11.8488
																						8.1	-12.8988	-22.2587	-30.9229	-41.6237	-18.8647	-27.947	0.181518	-0.0824809	0.342422	-1.71378	-5.58354	-11.7796	-22.5465	-30.0508	-33.3619	-32.7303	-31.4653	-28.012	-23.8636	-17.1363	-12.4097	0.181518	-0.0824809	0.342422	-1.71378	-5.58354	-11.7796
																						8.15	-12.8474	-22.259	-30.9481	-41.5375	-18.9735	-27.9919	0.189655	-0.0580656	0.366838	-1.68123	-5.56319	-11.7105	-22.5546	-30.1485	-33.4473	-32.7547	-31.3921	-27.9509	-23.9083	-17.1282	-12.4748	0.189655	-0.0580656	0.366838	-1.68123	-5.56319	-11.7105
																						8.2	-12.8109	-22.2423	-30.9624	-41.4729	-19.0285	-28.0368	0.218139	-0.0295811	0.358702	-1.64867	-5.5347	-11.6413	-22.5912	-30.2339	-33.5043	-32.7709	-31.327	-27.8858	-23.9612	-17.1281	-12.5439	0.218139	-0.0295811	0.358702	-1.64867	-5.5347	-11.6413
																						8.25	-12.8035	-22.2157	-31.0019	-41.4621	-19.0744	-28.0727	0.258828	-0.00516612	0.318014	-1.61612	-5.49401	-11.5762	-22.6522	-30.3112	-33.545	-32.775	-31.2863	-27.8248	-24.0059	-17.1526	-12.6212	0.258828	-0.00516612	0.318014	-1.61612	-5.49401	-11.5762
																						8.3	-12.8182	-22.183	-31.0809	-41.5124	-19.1112	-28.0637	0.299519	0.0314558	0.252912	-1.57949	-5.44924	-11.5029	-22.7336	-30.3845	-33.5612	-32.7628	-31.2822	-27.7637	-24.0466	-17.2054	-12.6985	0.299519	0.0314558	0.252912	-1.57949	-5.44924	-11.5029
																						8.35	-12.8513	-22.1582	-31.1671	-41.5591	-19.184	-28.0816	0.33207	0.0762154	0.171533	-1.5388	-5.41669	-11.4338	-22.8191	-30.4577	-33.5694	-32.7465	-31.3107	-27.7108	-24.0954	-17.2868	-12.7596	0.33207	0.0762154	0.171533	-1.5388	-5.41669	-11.4338
																						8.4	-12.892	-22.1416	-31.2317	-41.6022	-19.2118	-28.0188	0.360554	0.129113	0.106431	-1.48997	-5.41262	-11.3605	-22.9045	-30.5269	-33.5694	-32.718	-31.3514	-27.6742	-24.1483	-17.3722	-12.7921	0.360554	0.129113	0.106431	-1.48997	-5.41262	-11.3605
																						8.45	-12.9223	-22.1365	-31.2604	-41.6201	-19.2934	-27.9201	0.372761	0.182011	0.0616722	-1.43707	-5.45331	-11.3035	-22.99	-30.596	-33.5694	-32.6733	-31.388	-27.6376	-24.2012	-17.4414	-12.7962	0.372761	0.182011	0.0616722	-1.43707	-5.45331	-11.3035
																						8.5	-12.9387	-22.1431	-31.3035	-41.6273	-19.2763	-27.8931	0.37683	0.238978	0.0209838	-1.38417	-5.52654	-11.2669	-23.0754	-30.6489	-33.5571	-32.6326	-31.4042	-27.5887	-24.25	-17.4862	-12.7717	0.37683	0.238978	0.0209838	-1.38417	-5.52654	-11.2669
																						8.55	-12.9483	-22.1541	-31.3645	-41.6237	-19.295	-27.8662	0.368691	0.300014	-0.0197057	-1.34755	-5.62013	-11.2425	-23.1608	-30.6774	-33.5327	-32.5919	-31.3961	-27.5277	-24.2785	-17.4984	-12.727	0.368691	0.300014	-0.0197057	-1.34755	-5.62013	-11.2425
																						8.6	-12.9691	-22.1658	-31.4507	-41.6273	-19.2419	-27.9111	0.360554	0.35698	-0.0685329	-1.34755	-5.71372	-11.2099	-23.2422	-30.6652	-33.488	-32.5593	-31.3635	-27.4585	-24.2907	-17.4821	-12.6619	0.360554	0.35698	-0.0685329	-1.34755	-5.71372	-11.2099
																						8.65	-13.0046	-22.1676	-31.5584	-41.6165	-19.1887	-27.9739	0.356484	0.409878	-0.11736	-1.3801	-5.79509	-11.1692	-23.3114	-30.6164	-33.4228	-32.5308	-31.3391	-27.3853	-24.2785	-17.4455	-12.5886	0.356484	0.409878	-0.11736	-1.3801	-5.79509	-11.1692
																						8.7	-13.0692	-22.1737	-31.6769	-41.6022	-19.0906	-28.0637	0.356484	0.446499	-0.170257	-1.44114	-5.85613	-11.1204	-23.3724	-30.5309	-33.3455	-32.5064	-31.3513	-27.3161	-24.2378	-17.4007	-12.5113	0.356484	0.446499	-0.170257	-1.44114	-5.85613	-11.1204
																						8.75	-13.1592	-22.1877	-31.8169	-41.5734	-19.0374	-28.0996	0.344277	0.462775	-0.23536	-1.50624	-5.88461	-11.0716	-23.4375	-30.4211	-33.2764	-32.4983	-31.3879	-27.251	-24.1645	-17.3519	-12.4258	0.344277	0.462775	-0.23536	-1.50624	-5.88461	-11.0716
																						8.8	-13.2604	-22.224	-31.9677	-41.5196	-18.9572	-28.1085	0.311726	0.474982	-0.312671	-1.55913	-5.89275	-11.0309	-23.5148	-30.2949	-33.2357	-32.5105	-31.4368	-27.1981	-24.0587	-17.3071	-12.3485	0.311726	0.474982	-0.312671	-1.55913	-5.89275	-11.0309
																						8.85	-13.3475	-22.2753	-32.1329	-41.4549	-18.9308	-28.2073	0.258828	0.487189	-0.39812	-1.58355	-5.88868	-11.0146	-23.5922	-30.1729	-33.2234	-32.5512	-31.4815	-27.1615	-23.9367	-17.2664	-12.2794	0.258828	0.487189	-0.39812	-1.58355	-5.88868	-11.0146
																						8.9	-13.4169	-22.3417	-32.2729	-41.3975	-18.9403	-28.2611	0.177448	0.519742	-0.487638	-1.59575	-5.88461	-11.0187	-23.6613	-30.0548	-33.2519	-32.6081	-31.5181	-27.1289	-23.8187	-17.2298	-12.2102	0.177448	0.519742	-0.487638	-1.59575	-5.88461	-11.0187
																						8.95	-13.4724	-22.4267	-32.3914	-41.3257	-18.9498	-28.315	0.091999	0.568571	-0.55681	-1.61203	-5.88868	-11.039	-23.7183	-29.9572	-33.317	-32.6814	-31.5385	-27.1004	-23.7129	-17.1931	-12.141	0.091999	0.568571	-0.55681	-1.61203	-5.88868	-11.039
																						9	-13.5281	-22.5375	-32.517	-41.2395	-19.0131	-28.4047	-0.0056572	0.625537	-0.601569	-1.63644	-5.91716	-11.0675	-23.7508	-29.8799	-33.4147	-32.7668	-31.5425	-27.076	-23.6396	-17.1525	-12.0596	-0.0056572	0.625537	-0.601569	-1.63644	-5.91716	-11.0675
																						9.05	-13.5769	-22.6705	-32.6355	-41.1175	-19.0405	-28.4945	-0.0951757	0.674365	-0.630052	-1.67306	-5.95785	-11.1082	-23.7427	-29.8229	-33.5205	-32.8604	-31.5263	-27.0556	-23.5949	-17.1036	-11.9782	-0.0951757	0.674365	-0.630052	-1.67306	-5.95785	-11.1082
																						9.1	-13.6224	-22.8076	-32.7001	-40.9846	-19.0948	-28.5483	-0.164349	0.719124	-0.638189	-1.71782	-5.99447	-11.1408	-23.6979	-29.7863	-33.6222	-32.954	-31.4856	-27.0434	-23.5583	-17.0467	-11.9131	-0.164349	0.719124	-0.638189	-1.71782	-5.99447	-11.1408
																						9.15	-13.6682	-22.9454	-32.6894	-40.8159	-19.1312	-28.6201	-0.221314	0.755745	-0.642258	-1.76258	-6.01074	-11.1733	-23.6328	-29.77	-33.7158	-33.0394	-31.4408	-27.0312	-23.5338	-16.9816	-11.8765	-0.221314	0.755745	-0.642258	-1.76258	-6.01074	-11.1733
																						9.2	-13.7178	-23.073	-32.6678	-40.6507	-19.1675	-28.692	-0.266074	0.780159	-0.630051	-1.80327	-5.99854	-11.1896	-23.5433	-29.7578	-33.7972	-33.1086	-31.3879	-27.0231	-23.5135	-16.9246	-11.8684	-0.266074	0.780159	-0.630051	-1.80327	-5.99854	-11.1896
																						9.25	-13.7677	-23.194	-32.6463	-40.5215	-19.105	-28.7727	-0.294557	0.788298	-0.597499	-1.82361	-5.96598	-11.1855	-23.4416	-29.7415	-33.8745	-33.1452	-31.3269	-27.0272	-23.485	-16.8758	-11.9009	-0.294557	0.788298	-0.597499	-1.82361	-5.96598	-11.1855
																						9.3	-13.8358	-23.3119	-32.657	-40.4532	-19.0336	-28.9074	-0.314902	0.767953	-0.532394	-1.81955	-5.92122	-11.1692	-23.3358	-29.7415	-33.9396	-33.1412	-31.274	-27.0394	-23.4524	-16.8432	-11.9619	-0.314902	0.767953	-0.532394	-1.81955	-5.92122	-11.1692
																						9.35	-13.922	-23.4269	-32.6463	-40.3958	-19.0878	-29.042	-0.331178	0.735401	-0.446945	-1.78293	-5.8724	-11.1448	-23.2463	-29.77	-34.0047	-33.1127	-31.2333	-27.0719	-23.4077	-16.8229	-12.0352	-0.331178	0.735401	-0.446945	-1.78293	-5.8724	-11.1448
																						9.4	-14.0228	-23.5387	-32.6319	-40.3491	-19.115	-29.1318	-0.351523	0.686573	-0.357426	-1.72189	-5.83171	-11.1163	-23.1771	-29.8229	-34.0617	-33.0679	-31.2007	-27.1167	-23.367	-16.8229	-12.1003	-0.351523	0.686573	-0.357426	-1.72189	-5.83171	-11.1163
																						9.45	-14.1311	-23.6582	-32.6283	-40.2845	-19.1602	-29.1766	-0.375937	0.633675	-0.284184	-1.64051	-5.79915	-11.0879	-23.1242	-29.8921	-34.1146	-33.0272	-31.1723	-27.1736	-23.3467	-16.8473	-12.145	-0.375937	0.633675	-0.284184	-1.64051	-5.79915	-11.0879
																						9.5	-14.2431	-23.8034	-32.6391	-40.2271	-19.2503	-29.1946	-0.380006	0.584847	-0.235356	-1.55913	-5.7666	-11.0634	-23.0672	-29.9734	-34.1471	-33.0028	-31.1519	-27.2347	-23.3507	-16.8961	-12.1695	-0.380006	0.584847	-0.235356	-1.55913	-5.7666	-11.0634
																						9.55	-14.3518	-23.967	-32.6606	-40.1768	-19.3582	-29.1228	-0.359661	0.544158	-0.206873	-1.48995	-5.72591	-11.0553	-23.0062	-30.0589	-34.1471	-32.9947	-31.1438	-27.2754	-23.3914	-16.9571	-12.1654	-0.359661	0.544158	-0.206873	-1.48995	-5.72591	-11.0553
																						9.6	-14.4499	-24.1276	-32.6535	-40.1337	-19.4034	-29.1497	-0.314902	0.511605	-0.186527	-1.45333	-5.68929	-11.0512	-22.9452	-30.1403	-34.1146	-32.9987	-31.1397	-27.2998	-23.4402	-17.0263	-12.1328	-0.314902	0.511605	-0.186527	-1.45333	-5.68929	-11.0512
																						9.65	-14.5374	-24.267	-32.5888	-40.0942	-19.4844	-29.1318	-0.245728	0.466846	-0.162113	-1.4452	-5.66081	-11.0472	-22.876	-30.2257	-34.0617	-32.9987	-31.1356	-27.3242	-23.4728	-17.0873	-12.0962	-0.245728	0.466846	-0.162113	-1.4452	-5.66081	-11.0472
																						9.7	-14.6323	-24.389	-32.4704	-40.0368	-19.5385	-29.0869	-0.184693	0.413949	-0.133631	-1.44927	-5.64046	-11.035	-22.7987	-30.3071	-33.9925	-32.9865	-31.1356	-27.3486	-23.4972	-17.1362	-12.0759	-0.184693	0.413949	-0.133631	-1.44927	-5.64046	-11.035
																						9.75	-14.7309	-24.4934	-32.3519	-39.9793	-19.5657	-29.051	-0.135865	0.356983	-0.105147	-1.46554	-5.61198	-11.0187	-22.7173	-30.3926	-33.9152	-32.9499	-31.1356	-27.3649	-23.5094	-17.1647	-12.0718	-0.135865	0.356983	-0.105147	-1.46554	-5.61198	-11.0187
																						9.8	-14.8261	-24.5767	-32.2801	-39.9614	-19.5569	-29.042	-0.11552	0.308155	-0.0644568	-1.48182	-5.57536	-10.9983	-22.6563	-30.4821	-33.8541	-32.9011	-31.1397	-27.369	-23.5216	-17.1809	-12.0718	-0.11552	0.308155	-0.0644568	-1.48182	-5.57536	-10.9983
																						9.85	-14.9072	-24.6425	-32.237	-39.9865	-19.5661	-28.9792	-0.135865	0.271534	-0.0359743	-1.48588	-5.53467	-10.9902	-22.6319	-30.5757	-33.8094	-32.836	-31.1519	-27.3486	-23.5501	-17.1972	-12.0718	-0.135865	0.271534	-0.0359743	-1.48588	-5.53467	-10.9902
																						9.9	-14.9704	-24.6944	-32.2083	-40.0224	-19.5573	-28.8625	-0.168418	0.24712	-0.0196979	-1.47775	-5.49804	-10.9902	-22.6359	-30.6611	-33.7728	-32.7709	-31.1763	-27.3079	-23.5908	-17.2297	-12.0677	-0.168418	0.24712	-0.0196979	-1.47775	-5.49804	-10.9902
																						9.95	-15.0195	-24.7503	-32.2119	-40.0619	-19.6383	-28.8266	-0.192832	0.230844	-0.0359742	-1.44926	-5.46142	-10.9943	-22.6766	-30.7303	-33.7402	-32.7098	-31.2251	-27.255	-23.6396	-17.2786	-12.0677	-0.192832	0.230844	-0.0359742	-1.44926	-5.46142	-10.9943
																						10	-15.0507	-24.8173	-32.2801	-40.1409	-19.6744	-28.8086	-0.20097	0.230844	-0.0766636	-1.41264	-5.4248	-11.0106	-22.7499	-30.7913	-33.7117	-32.6529	-31.2984	-27.2021	-23.7006	-17.3437	-12.0677	-0.20097	0.230844	-0.0766636	-1.41264	-5.4248	-11.0106
																						10.05	-15.0714	-24.8991	-32.3734	-40.2235	-19.7463	-28.7458	-0.180625	0.251189	-0.141768	-1.37195	-5.39225	-11.035	-22.8557	-30.8198	-33.6955	-32.6122	-31.3676	-27.1452	-23.7739	-17.4129	-12.0759	-0.180625	0.251189	-0.141768	-1.37195	-5.39225	-11.035
																						10.1	-15.0849	-24.9812	-32.4955	-40.2953	-19.8542	-28.683	-0.135865	0.283741	-0.21908	-1.34347	-5.36784	-11.0675	-22.9655	-30.8239	-33.6751	-32.5756	-31.4205	-27.0923	-23.8553	-17.478	-12.1044	-0.135865	0.283741	-0.21908	-1.34347	-5.36784	-11.0675
																						10.15	-15.0879	-25.0709	-32.6068	-40.3491	-19.9262	-28.6022	-0.0707617	0.332569	-0.29639	-1.31906	-5.34749	-11.1041	-23.0713	-30.8117	-33.6588	-32.5511	-31.4489	-27.0353	-23.9367	-17.5187	-12.1613	-0.0707617	0.332569	-0.29639	-1.31906	-5.34749	-11.1041
																						10.2	-15.0802	-25.1645	-32.7217	-40.3958	-20.0071	-28.4855	-0.00972652	0.385467	-0.349287	-1.29871	-5.33122	-11.1448	-23.1568	-30.7954	-33.6385	-32.5349	-31.4489	-26.9824	-24.0099	-17.5227	-12.2427	-0.00972652	0.385467	-0.349287	-1.29871	-5.33122	-11.1448
																						10.25	-15.0691	-25.2729	-32.8366	-40.4245	-20.097	-28.4137	0.0268946	0.446502	-0.377771	-1.2743	-5.31087	-11.1896	-23.23	-30.7791	-33.6222	-32.5186	-31.4286	-26.9458	-24.0872	-17.4902	-12.3363	0.0268946	0.446502	-0.377771	-1.2743	-5.31087	-11.1896
																						10.3	-15.0617	-25.3744	-32.955	-40.4425	-20.133	-28.4047	0.0350332	0.515675	-0.373702	-1.24581	-5.29052	-11.2343	-23.2951	-30.7751	-33.61	-32.4942	-31.4001	-26.9336	-24.1686	-17.4251	-12.438	0.0350332	0.515675	-0.373702	-1.24581	-5.29052	-11.2343
																						10.35	-15.058	-25.4511	-33.052	-40.4317	-20.1422	-28.3599	0.0106192	0.584848	-0.365564	-1.21733	-5.25797	-11.275	-23.3521	-30.7873	-33.61	-32.4535	-31.3798	-26.9376	-24.25	-17.3518	-12.5397	0.0106192	0.584848	-0.365564	-1.21733	-5.25797	-11.275
																						10.4	-15.058	-25.4922	-33.1453	-40.3922	-20.1871	-28.4047	-0.0341406	0.654022	-0.349287	-1.18478	-5.20101	-11.3157	-23.409	-30.8076	-33.6181	-32.4128	-31.3757	-26.9539	-24.3151	-17.2867	-12.6252	-0.0341406	0.654022	-0.349287	-1.18478	-5.20101	-11.3157
																						10.45	-15.0653	-25.5121	-33.2638	-40.3563	-20.286	-28.3688	-0.0829687	0.715057	-0.349287	-1.15223	-5.11963	-11.3523	-23.4823	-30.8361	-33.6344	-32.3762	-31.3879	-26.9865	-24.3517	-17.242	-12.674	-0.0829687	0.715057	-0.349287	-1.15223	-5.11963	-11.3523
																						10.5	-15.0871	-25.5287	-33.4074	-40.3312	-20.322	-28.3957	-0.123658	0.759815	-0.357425	-1.1156	-5.03011	-11.3808	-23.5799	-30.8727	-33.6466	-32.364	-31.4164	-27.0271	-24.3517	-17.2297	-12.7025	-0.123658	0.759815	-0.357425	-1.1156	-5.03011	-11.3808
																						10.55	-15.1197	-25.5456	-33.5582	-40.3348	-20.3401	-28.4496	-0.139934	0.788299	-0.385908	-1.08712	-4.93652	-11.4052	-23.6939	-30.9134	-33.6385	-32.3762	-31.453	-27.076	-24.3069	-17.2297	-12.7228	-0.139934	0.788299	-0.385908	-1.08712	-4.93652	-11.4052
																						10.6	-15.174	-25.5664	-33.7054	-40.3096	-20.3222	-28.5035	-0.127727	0.800506	-0.414392	-1.07085	-4.85514	-11.4093	-23.8119	-30.9459	-33.6181	-32.4169	-31.4978	-27.133	-24.2256	-17.2338	-12.7391	-0.127727	0.800506	-0.414392	-1.07085	-4.85514	-11.4093
																						10.65	-15.2607	-25.6018	-33.8419	-40.2522	-20.2954	-28.5663	-0.0992441	0.808644	-0.438806	-1.07492	-4.7819	-11.393	-23.9299	-30.9663	-33.5978	-32.4698	-31.5303	-27.194	-24.1198	-17.2297	-12.7554	-0.0992441	0.808644	-0.438806	-1.07492	-4.7819	-11.393
																						10.7	-15.3655	-25.6447	-33.9747	-40.1768	-20.2596	-28.6381	-0.062623	0.816781	-0.451013	-1.1034	-4.71272	-11.3686	-24.0316	-30.9866	-33.5815	-32.543	-31.5344	-27.2591	-24.0058	-17.2135	-12.7717	-0.062623	0.816781	-0.451013	-1.1034	-4.71272	-11.3686
																						10.75	-15.4811	-25.6951	-34.1291	-40.1193	-20.2866	-28.7458	-0.0300713	0.820851	-0.446944	-1.1563	-4.64762	-11.3523	-24.1089	-31.0151	-33.5734	-32.6285	-31.5141	-27.312	-23.9041	-17.1647	-12.7839	-0.0300713	0.820851	-0.446944	-1.1563	-4.64762	-11.3523
																						10.8	-15.5968	-25.7565	-34.2799	-40.044	-20.2328	-28.7638	0.00248051	0.833058	-0.42253	-1.22547	-4.58252	-11.3686	-24.1618	-31.0599	-33.5734	-32.718	-31.4774	-27.3608	-23.8187	-17.1077	-12.7798	0.00248051	0.833058	-0.42253	-1.22547	-4.58252	-11.3686
																						10.85	-15.7198	-25.8288	-34.384	-39.947	-20.2778	-28.7458	0.0309639	0.853402	-0.385908	-1.29871	-4.50521	-11.4134	-24.1984	-31.1168	-33.5937	-32.8278	-31.4408	-27.4015	-23.7576	-17.067	-12.7513	0.0309639	0.853402	-0.385908	-1.29871	-4.50521	-11.4134
																						10.9	-15.8429	-25.9087	-34.4199	-39.8573	-20.2599	-28.7099	0.0472403	0.86561	-0.34115	-1.36788	-4.42382	-11.4785	-24.2188	-31.1819	-33.6222	-32.9377	-31.4042	-27.4381	-23.7169	-17.067	-12.6984	0.0472403	0.86561	-0.34115	-1.36788	-4.42382	-11.4785
																						10.95	-15.9768	-26.0067	-34.4127	-39.7819	-20.3048	-28.7638	0.0716543	0.877817	-0.300459	-1.42078	-4.35058	-11.5395	-24.235	-31.2552	-33.671	-33.0394	-31.3676	-27.4625	-23.6925	-17.1077	-12.6455	0.0716543	0.877817	-0.300459	-1.42078	-4.35058	-11.5395
																						11	-16.1288	-26.0906	-34.4199	-39.7244	-20.3587	-28.8086	0.0838614	0.877817	-0.263838	-1.4574	-4.30175	-11.5802	-24.2513	-31.3406	-33.7402	-33.1208	-31.3309	-27.4625	-23.6681	-17.1891	-12.5967	0.0838614	0.877817	-0.263838	-1.4574	-4.30175	-11.5802
																						11.05	-16.2844	-26.1604	-34.4486	-39.7137	-20.287	-28.8894	0.0757227	0.857472	-0.243493	-1.48182	-4.26513	-11.5924	-24.2717	-31.4342	-33.8216	-33.194	-31.2984	-27.4463	-23.6274	-17.303	-12.556	0.0757227	0.857472	-0.243493	-1.48182	-4.26513	-11.5924
																						11.1	-16.4401	-26.2053	-34.4809	-39.7711	-20.314	-28.9433	0.055378	0.82492	-0.235355	-1.49809	-4.24479	-11.5802	-24.292	-31.5197	-33.9111	-33.2754	-31.2699	-27.4137	-23.5827	-17.4332	-12.5357	0.055378	0.82492	-0.235355	-1.49809	-4.24479	-11.5802
																						11.15	-16.5779	-26.2253	-34.4881	-39.868	-20.3948	-28.9522	0.0187569	0.78423	-0.247562	-1.51437	-4.23258	-11.5517	-24.3164	-31.5929	-33.9965	-33.3772	-31.2374	-27.369	-23.5501	-17.5471	-12.5397	0.0187569	0.78423	-0.247562	-1.51437	-4.23258	-11.5517
																						11.2	-16.6906	-26.2239	-34.4773	-39.9757	-20.5834	-28.9971	-0.0260019	0.739471	-0.263838	-1.52658	-4.22444	-11.5273	-24.3408	-31.6377	-34.0739	-33.4992	-31.2007	-27.3161	-23.5501	-17.6448	-12.5723	-0.0260019	0.739471	-0.263838	-1.52658	-4.22444	-11.5273
																						11.25	-16.7783	-26.2228	-34.4773	-40.0799	-20.6462	-29.0061	-0.0666923	0.706918	-0.284183	-1.54285	-4.20003	-11.5192	-24.3693	-31.6458	-34.1512	-33.6294	-31.16	-27.2713	-23.5908	-17.714	-12.6252	-0.0666923	0.706918	-0.284183	-1.54285	-4.20003	-11.5192
																						11.3	-16.841	-26.2254	-34.4809	-40.1373	-20.7091	-29.042	-0.0992441	0.686573	-0.29639	-1.5632	-4.15934	-11.5273	-24.3978	-31.6255	-34.2366	-33.7474	-31.1194	-27.2347	-23.66	-17.775	-12.6984	-0.0992441	0.686573	-0.29639	-1.5632	-4.15934	-11.5273
																						11.35	-16.8785	-26.2355	-34.4486	-40.166	-20.763	-29.051	-0.11552	0.678436	-0.308597	-1.60796	-4.10237	-11.5558	-24.4304	-31.5929	-34.3139	-33.837	-31.0787	-27.2021	-23.7454	-17.8279	-12.788	-0.11552	0.678436	-0.308597	-1.60796	-4.10237	-11.5558
																						11.4	-16.8946	-26.2636	-34.3588	-40.1947	-20.8259	-29.0151	-0.11552	0.682504	-0.324873	-1.67713	-4.04134	-11.5965	-24.4711	-31.5604	-34.375	-33.9021	-31.038	-27.1777	-23.8187	-17.8889	-12.8775	-0.11552	0.682504	-0.324873	-1.67713	-4.04134	-11.5965
																						11.45	-16.8856	-26.3171	-34.2081	-40.2666	-20.9337	-29.0151	-0.107383	0.69878	-0.349287	-1.75851	-3.98844	-11.6412	-24.528	-31.5359	-34.4157	-33.9346	-31.0217	-27.1533	-23.8675	-17.9703	-12.9588	-0.107383	0.69878	-0.349287	-1.75851	-3.98844	-11.6412
																						11.5	-16.8587	-26.3816	-34.0321	-40.3491	-21.0324	-28.9074	-0.0951757	0.710987	-0.381839	-1.83175	-3.94368	-11.6616	-24.5972	-31.5237	-34.4319	-33.9509	-31.0217	-27.1411	-23.8715	-18.0883	-13.0199	-0.0951757	0.710987	-0.381839	-1.83175	-3.94368	-11.6616
																						11.55	-16.8319	-26.457	-33.8742	-40.4209	-21.1043	-28.8625	-0.0992441	0.706918	-0.430667	-1.87651	-3.91113	-11.6372	-24.6664	-31.5278	-34.4197	-33.959	-31.038	-27.1492	-23.8512	-18.2267	-13.0646	-0.0992441	0.706918	-0.430667	-1.87651	-3.91113	-11.6372
																						11.6	-16.8267	-26.5326	-33.727	-40.4532	-21.1223	-28.7548	-0.131797	0.670297	-0.495772	-1.88872	-3.90299	-11.5802	-24.7315	-31.54	-34.3912	-33.955	-31.0502	-27.1899	-23.8146	-18.365	-13.0931	-0.131797	0.670297	-0.495772	-1.88872	-3.90299	-11.5802
																						11.65	-16.8394	-26.5976	-33.6085	-40.4748	-21.2031	-28.7458	-0.184693	0.613331	-0.569014	-1.88058	-3.9152	-11.511	-24.7966	-31.5644	-34.375	-33.9427	-31.0583	-27.2591	-23.7739	-18.4749	-13.1053	-0.184693	0.613331	-0.569014	-1.88058	-3.9152	-11.511
																						11.7	-16.863	-26.6412	-33.5546	-40.4748	-21.1852	-28.665	-0.257935	0.548227	-0.642256	-1.88058	-3.93554	-11.4541	-24.8698	-31.5848	-34.379	-33.9183	-31.0624	-27.3567	-23.7332	-18.544	-13.0972	-0.257935	0.548227	-0.642256	-1.88058	-3.93554	-11.4541
																						11.75	-16.8867	-26.6598	-33.5726	-40.464	-21.2031	-28.6291	-0.32304	0.483123	-0.699222	-1.89279	-3.95996	-11.4256	-24.9553	-31.597	-34.4034	-33.8817	-31.0624	-27.487	-23.7006	-18.5685	-13.0809	-0.32304	0.483123	-0.699222	-1.89279	-3.95996	-11.4256
																						11.8	-16.9068	-26.6499	-33.6336	-40.4102	-21.2032	-28.5304	-0.367799	0.426156	-0.727705	-1.9172	-3.99658	-11.4256	-25.0489	-31.5929	-34.4401	-33.837	-31.0542	-27.6294	-23.6722	-18.5603	-13.0606	-0.367799	0.426156	-0.727705	-1.9172	-3.99658	-11.4256
																						11.85	-16.9161	-26.6294	-33.709	-40.3312	-21.2122	-28.4406	-0.388145	0.381398	-0.723636	-1.93348	-4.02506	-11.4581	-25.1506	-31.5807	-34.4767	-33.78	-31.0502	-27.7718	-23.6355	-18.5359	-13.028	-0.388145	0.381398	-0.723636	-1.93348	-4.02506	-11.4581
																						11.9	-16.922	-26.5983	-33.7844	-40.2378	-21.293	-28.4047	-0.380006	0.356984	-0.699222	-1.94568	-4.05761	-11.5192	-25.2482	-31.5604	-34.497	-33.7027	-31.0542	-27.9101	-23.5949	-18.5196	-12.9873	-0.380006	0.356984	-0.699222	-1.94568	-4.05761	-11.5192
																						11.95	-16.9171	-26.5637	-33.8311	-40.1122	-21.293	-28.3329	-0.351523	0.348846	-0.662601	-1.94161	-4.0861	-11.6046	-25.3296	-31.5563	-34.497	-33.6172	-31.0705	-28.0403	-23.542	-18.5074	-12.9426	-0.351523	0.348846	-0.662601	-1.94161	-4.0861	-11.6046
																						12	-16.905	-26.5508	-33.8634	-39.9937	-21.302	-28.3239	-0.318971	0.352914	-0.621911	-1.92534	-4.12679	-11.7145	-25.3866	-31.5726	-34.4889	-33.5114	-31.099	-28.1543	-23.4728	-18.4993	-12.8978	-0.318971	0.352914	-0.621911	-1.92534	-4.12679	-11.7145
																						12.05	-16.9002	-26.5739	-33.9101	-39.8932	-21.2123	-28.315	-0.290488	0.365121	-0.581221	-1.89685	-4.18782	-11.8406	-25.4232	-31.6092	-34.4808	-33.3934	-31.1438	-28.2519	-23.3995	-18.483	-12.853	-0.290488	0.365121	-0.581221	-1.89685	-4.18782	-11.8406
																						12.1	-16.9098	-26.6187	-33.9173	-39.8285	-21.2213	-28.3239	-0.274212	0.365121	-0.528323	-1.85617	-4.257	-11.9749	-25.4313	-31.6621	-34.4889	-33.2876	-31.1845	-28.3455	-23.3344	-18.4505	-12.8042	-0.274212	0.365121	-0.528323	-1.85617	-4.257	-11.9749
																						12.15	-16.9445	-26.678	-33.8993	-39.8106	-21.2033	-28.3419	-0.278281	0.352914	-0.467288	-1.79106	-4.3221	-12.1133	-25.411	-31.7435	-34.5052	-33.2022	-31.2374	-28.4391	-23.3019	-18.4057	-12.7635	-0.278281	0.352914	-0.467288	-1.79106	-4.3221	-12.1133
																						12.2	-17.0116	-26.7519	-33.9208	-39.8465	-21.2482	-28.288	-0.306764	0.33257	-0.398116	-1.70968	-4.39127	-12.2435	-25.3662	-31.8371	-34.5337	-33.1412	-31.2821	-28.549	-23.306	-18.3365	-12.7228	-0.306764	0.33257	-0.398116	-1.70968	-4.39127	-12.2435
																						12.25	-17.0932	-26.8258	-34.0178	-39.8968	-21.2662	-28.2791	-0.359661	0.312225	-0.33708	-1.62423	-4.45638	-12.3818	-25.3052	-31.9266	-34.5662	-33.1045	-31.3187	-28.6548	-23.3589	-18.247	-12.6781	-0.359661	0.312225	-0.33708	-1.62423	-4.45638	-12.3818
																						12.3	-17.189	-26.8855	-34.1542	-39.9398	-21.329	-28.2252	-0.424766	0.295948	-0.280114	-1.54285	-4.51334	-12.5161	-25.232	-32.0161	-34.6028	-33.0883	-31.3472	-28.7565	-23.4484	-18.1412	-12.6211	-0.424766	0.295948	-0.280114	-1.54285	-4.51334	-12.5161
																						12.35	-17.2814	-26.9274	-34.3265	-40.0045	-21.4188	-28.1893	-0.477662	0.291879	-0.219079	-1.48182	-4.55403	-12.6463	-25.1709	-32.1138	-34.6435	-33.072	-31.392	-28.8257	-23.5745	-18.0273	-12.5723	-0.477662	0.291879	-0.219079	-1.48182	-4.55403	-12.6463
																						12.4	-17.363	-26.955	-34.4845	-40.0763	-21.4727	-28.1354	-0.502076	0.304086	-0.17432	-1.45333	-4.58252	-12.7521	-25.1384	-32.2073	-34.6801	-33.0598	-31.4489	-28.8623	-23.7169	-17.9174	-12.5479	-0.502076	0.304086	-0.17432	-1.45333	-4.58252	-12.7521
																						12.45	-17.4159	-26.972	-34.6317	-40.1804	-21.5804	-28.0816	-0.498008	0.33257	-0.141768	-1.45333	-4.611	-12.8416	-25.1262	-32.3009	-34.7127	-33.0557	-31.5222	-28.8623	-23.8634	-17.8279	-12.5479	-0.498008	0.33257	-0.141768	-1.45333	-4.611	-12.8416
																						12.5	-17.4437	-26.989	-34.7466	-40.3096	-21.5984	-28.0367	-0.485801	0.377328	-0.13363	-1.47368	-4.64355	-12.9189	-25.1343	-32.3742	-34.729	-33.0598	-31.6036	-28.8175	-24.0018	-17.7547	-12.5682	-0.485801	0.377328	-0.13363	-1.47368	-4.64355	-12.9189
																						12.55	-17.4536	-27.017	-34.8184	-40.464	-21.6612	-28.1085	-0.469524	0.434295	-0.137699	-1.51437	-4.6639	-12.9881	-25.1587	-32.4433	-34.7371	-33.0638	-31.689	-28.7483	-24.1279	-17.6896	-12.6089	-0.469524	0.434295	-0.137699	-1.51437	-4.6639	-12.9881
																						12.6	-17.4599	-27.0666	-34.8687	-40.6076	-21.733	-28.1714	-0.44918	0.49533	-0.149905	-1.58354	-4.68424	-13.041	-25.1913	-32.5044	-34.7412	-33.0679	-31.7623	-28.6751	-24.254	-17.6326	-12.67	-0.44918	0.49533	-0.149905	-1.58354	-4.68424	-13.041
																						12.65	-17.4662	-27.1451	-34.8794	-40.7441	-21.7869	-28.2701	-0.420696	0.540089	-0.145837	-1.66899	-4.68017	-13.0735	-25.2279	-32.5613	-34.7452	-33.0801	-31.8233	-28.5978	-24.3598	-17.5838	-12.7513	-0.420696	0.540089	-0.145837	-1.66899	-4.68017	-13.0735
																						12.7	-17.4834	-27.2488	-34.8435	-40.8733	-21.8767	-28.3509	-0.388145	0.568572	-0.13363	-1.77885	-4.65576	-13.0857	-25.2686	-32.602	-34.7534	-33.0923	-31.8681	-28.5164	-24.4412	-17.5593	-12.8327	-0.388145	0.568572	-0.13363	-1.77885	-4.65576	-13.0857
																						12.75	-17.5078	-27.3956	-34.7717	-40.981	-21.8588	-28.3329	-0.351523	0.584848	-0.109216	-1.88872	-4.611	-13.0695	-25.3093	-32.6305	-34.7656	-33.1249	-31.8925	-28.435	-24.5063	-17.5553	-12.8937	-0.351523	0.584848	-0.109216	-1.88872	-4.611	-13.0695
																						12.8	-17.5501	-27.5749	-34.7287	-41.0672	-21.8767	-28.3688	-0.32304	0.588917	-0.097009	-1.99451	-4.54589	-13.0288	-25.3581	-32.6427	-34.7778	-33.1737	-31.8925	-28.3536	-24.5633	-17.5756	-12.9263	-0.32304	0.588917	-0.097009	-1.99451	-4.54589	-13.0288
																						12.85	-17.6032	-27.7614	-34.7394	-41.1318	-21.9036	-28.4047	-0.286419	0.592986	-0.097009	-2.07996	-4.46451	-12.984	-25.4232	-32.6305	-34.7859	-33.2225	-31.8803	-28.2682	-24.608	-17.6163	-12.9222	-0.286419	0.592986	-0.097009	-2.07996	-4.46451	-12.984
																						12.9	-17.6528	-27.9337	-34.7753	-41.1785	-21.9037	-28.4676	-0.245728	0.597055	-0.105147	-2.13693	-4.38314	-12.9555	-25.5127	-32.5939	-34.79	-33.2714	-31.8477	-28.1705	-24.6365	-17.657	-12.8815	-0.245728	0.597055	-0.105147	-2.13693	-4.38314	-12.9555
																						12.95	-17.6952	-28.0953	-34.8579	-41.2108	-21.8947	-28.4765	-0.1969	0.605194	-0.121423	-2.17355	-4.30582	-12.9515	-25.6226	-32.5491	-34.79	-33.3243	-31.8029	-28.0566	-24.6528	-17.6936	-12.8246	-0.1969	0.605194	-0.121423	-2.17355	-4.30582	-12.9515
																						13	-17.7268	-28.2462	-34.9656	-41.2323	-21.9037	-28.5035	-0.135865	0.605194	-0.141768	-2.18575	-4.24479	-12.9596	-25.7447	-32.4922	-34.7819	-33.369	-31.7582	-27.9508	-24.6447	-17.7302	-12.7798	-0.135865	0.605194	-0.141768	-2.18575	-4.24479	-12.9596
																						13.05	-17.7405	-28.3793	-35.0661	-41.2467	-21.8678	-28.6291	-0.0748301	0.588917	-0.170251	-2.19796	-4.20817	-12.9922	-25.8708	-32.423	-34.7656	-33.4138	-31.7175	-27.8491	-24.608	-17.7628	-12.7595	-0.0748301	0.588917	-0.170251	-2.19796	-4.20817	-12.9922
																						13.1	-17.7507	-28.4801	-35.1487	-41.2683	-21.8678	-28.7009	-0.0219336	0.552296	-0.206872	-2.20203	-4.2041	-13.041	-25.9888	-32.3376	-34.733	-33.4626	-31.6727	-27.7677	-24.5389	-17.7953	-12.7635	-0.0219336	0.552296	-0.206872	-2.20203	-4.2041	-13.041
																						13.15	-17.7573	-28.5487	-35.2133	-41.2754	-21.8139	-28.7817	0.0146875	0.487192	-0.235355	-2.18982	-4.21224	-13.1061	-26.0824	-32.2521	-34.6923	-33.5155	-31.6361	-27.7026	-24.4575	-17.8401	-12.7798	0.0146875	0.487192	-0.235355	-2.18982	-4.21224	-13.1061
																						13.2	-17.7639	-28.5958	-35.2349	-41.2647	-21.7332	-28.8894	0.0268946	0.381398	-0.271976	-2.14506	-4.21224	-13.1671	-26.1516	-32.1585	-34.6394	-33.5806	-31.6117	-27.6538	-24.3761	-17.8971	-12.792	0.0268946	0.381398	-0.271976	-2.14506	-4.21224	-13.1671
																						13.25	-17.7705	-28.6143	-35.2349	-41.2575	-21.7242	-28.9882	0.0228262	0.24712	-0.300459	-2.07589	-4.17968	-13.22	-26.1841	-32.0731	-34.5784	-33.662	-31.6117	-27.6253	-24.3151	-17.9784	-12.8002	0.0228262	0.24712	-0.300459	-2.07589	-4.17968	-13.22
																						13.3	-17.7771	-28.6185	-35.2385	-41.2575	-21.7152	-29.0779	0.00654984	0.0924982	-0.33708	-1.97823	-4.13086	-13.2607	-26.1882	-31.9876	-34.5133	-33.7515	-31.632	-27.6131	-24.2825	-18.0802	-12.7961	0.00654984	0.0924982	-0.33708	-1.97823	-4.13086	-13.2607
																						13.35	-17.7838	-28.6084	-35.278	-41.2431	-21.6793	-29.1587	-0.0300713	-0.0784003	-0.377771	-1.86023	-4.06168	-13.2933	-26.176	-31.9144	-34.4441	-33.8492	-31.6646	-27.6172	-24.2662	-18.1778	-12.7798	-0.0300713	-0.0784003	-0.377771	-1.86023	-4.06168	-13.2933
																						13.4	-17.794	-28.6019	-35.3282	-41.2072	-21.6704	-29.2215	-0.0911064	-0.249299	-0.442874	-1.73002	-4.00065	-13.3217	-26.1556	-31.8574	-34.3872	-33.9305	-31.7053	-27.6375	-24.2744	-18.2592	-12.7391	-0.0911064	-0.249299	-0.442874	-1.73002	-4.00065	-13.3217
																						13.45	-17.8115	-28.5956	-35.3534	-41.1641	-21.6704	-29.2664	-0.168418	-0.399852	-0.532393	-1.60796	-3.95996	-13.3502	-26.1353	-31.8249	-34.3424	-33.9916	-31.746	-27.666	-24.2947	-18.304	-12.6822	-0.168418	-0.399852	-0.532393	-1.60796	-3.95996	-13.3502
																						13.5	-17.8361	-28.5857	-35.3605	-41.139	-21.6435	-29.2933	-0.245728	-0.525992	-0.654463	-1.52251	-3.95182	-13.3828	-26.1109	-31.8126	-34.3099	-34.0404	-31.7948	-27.7026	-24.3273	-18.3121	-12.6048	-0.245728	-0.525992	-0.654463	-1.52251	-3.95182	-13.3828
																						13.55	-17.8572	-28.5795	-35.3605	-41.0851	-21.5717	-29.2933	-0.306764	-0.631786	-0.776533	-1.47775	-3.97623	-13.4235	-26.0864	-31.8126	-34.2773	-34.077	-31.8518	-27.7474	-24.368	-18.2918	-12.5153	-0.306764	-0.631786	-0.776533	-1.47775	-3.97623	-13.4235
																						13.6	-17.8891	-28.5589	-35.3569	-41.0133	-21.6076	-29.3382	-0.36373	-0.709097	-0.894534	-1.46147	-4.02913	-13.452	-26.0539	-31.8289	-34.2366	-34.1177	-31.9128	-27.8084	-24.4087	-18.2633	-12.4339	-0.36373	-0.709097	-0.894534	-1.46147	-4.02913	-13.452
																						13.65	-17.9281	-28.5385	-35.3426	-40.9487	-21.6524	-29.3562	-0.408489	-0.761994	-0.992191	-1.46554	-4.09424	-13.4601	-25.9969	-31.8411	-34.2081	-34.1584	-31.9779	-27.8898	-24.4412	-18.2429	-12.377	-0.408489	-0.761994	-0.992191	-1.46554	-4.09424	-13.4601
																						13.7	-17.978	-28.5288	-35.3031	-40.8949	-21.6076	-29.41	-0.44511	-0.806753	-1.0695	-1.48588	-4.15527	-13.4601	-25.9155	-31.8493	-34.1837	-34.1828	-32.0308	-27.9915	-24.4616	-18.247	-12.3444	-0.44511	-0.806753	-1.0695	-1.48588	-4.15527	-13.4601
																						13.75	-18.0494	-28.5372	-35.2313	-40.8697	-21.6255	-29.428	-0.469524	-0.839306	-1.12647	-1.51844	-4.19596	-13.4682	-25.8179	-31.8696	-34.1797	-34.195	-32.0674	-28.1014	-24.4738	-18.2714	-12.3282	-0.469524	-0.839306	-1.12647	-1.51844	-4.19596	-13.4682
																						13.8	-18.1352	-28.5529	-35.1272	-40.8195	-21.6166	-29.4369	-0.477662	-0.851513	-1.1753	-1.55099	-4.22037	-13.4723	-25.7284	-31.8899	-34.1837	-34.1706	-32.1	-28.2194	-24.49	-18.3203	-12.3241	-0.477662	-0.851513	-1.1753	-1.55099	-4.22037	-13.4723
																						13.85	-18.2138	-28.5614	-35.0302	-40.7441	-21.6345	-29.4639	-0.485801	-0.835236	-1.21599	-1.5754	-4.22037	-13.4682	-25.6633	-31.9103	-34.1919	-34.1258	-32.1244	-28.3252	-24.5023	-18.3853	-12.32	-0.485801	-0.835236	-1.21599	-1.5754	-4.22037	-13.4682
																						13.9	-18.278	-28.5556	-34.9441	-40.6758	-21.6166	-29.4459	-0.489869	-0.774201	-1.25261	-1.58354	-4.20817	-13.4642	-25.6348	-31.9266	-34.1919	-34.077	-32.1407	-28.4228	-24.5145	-18.4464	-12.3241	-0.489869	-0.774201	-1.25261	-1.58354	-4.20817	-13.4642
																						13.95	-18.3208	-28.5534	-34.8651	-40.6256	-21.6435	-29.4459	-0.473594	-0.668407	-1.27702	-1.59168	-4.20003	-13.4642	-25.6348	-31.951	-34.1797	-34.0201	-32.1488	-28.5001	-24.5226	-18.4952	-12.3282	-0.473594	-0.668407	-1.27702	-1.59168	-4.20003	-13.4642
																						14	-18.3563	-28.5693	-34.8112	-40.5969	-21.7063	-29.4459	-0.424766	-0.538199	-1.30144	-1.60389	-4.2041	-13.4682	-25.6633	-31.9876	-34.1675	-33.9672	-32.157	-28.5612	-24.5267	-18.5278	-12.3282	-0.424766	-0.538199	-1.30144	-1.60389	-4.2041	-13.4682
																						14.05	-18.3847	-28.6103	-34.7753	-40.5969	-21.7602	-29.5357	-0.359661	-0.395783	-1.32585	-1.63644	-4.21224	-13.4845	-25.6958	-32.0324	-34.1593	-33.9265	-32.161	-28.5978	-24.5226	-18.5318	-12.32	-0.359661	-0.395783	-1.32585	-1.63644	-4.21224	-13.4845
																						14.1	-18.4167	-28.6873	-34.7681	-40.622	-21.8051	-29.6254	-0.270143	-0.249299	-1.34213	-1.68934	-4.24886	-13.5293	-25.7121	-32.0812	-34.1593	-33.898	-32.1529	-28.6019	-24.5104	-18.5196	-12.2956	-0.270143	-0.249299	-1.34213	-1.68934	-4.24886	-13.5293
																						14.15	-18.4523	-28.7787	-34.7502	-40.6507	-21.7961	-29.7242	-0.168418	-0.110953	-1.3462	-1.77072	-4.29769	-13.6066	-25.708	-32.1341	-34.1797	-33.898	-32.1447	-28.5815	-24.4941	-18.5034	-12.263	-0.168418	-0.110953	-1.3462	-1.77072	-4.29769	-13.6066
																						14.2	-18.4915	-28.8809	-34.6748	-40.6794	-21.8769	-29.796	-0.0585546	-0.00108969	-1.32178	-1.86837	-4.36686	-13.6961	-25.6877	-32.187	-34.2163	-33.9224	-32.1325	-28.5449	-24.4697	-18.4749	-12.2427	-0.0585546	-0.00108969	-1.32178	-1.86837	-4.36686	-13.6961
																						14.25	-18.5199	-28.9795	-34.5527	-40.7118	-21.9217	-29.8229	0.0391016	0.0721525	-1.26075	-1.94975	-4.44824	-13.7856	-25.6673	-32.2236	-34.2529	-33.9509	-32.1122	-28.5124	-24.4331	-18.4464	-12.2305	0.0391016	0.0721525	-1.26075	-1.94975	-4.44824	-13.7856
																						14.3	-18.534	-29.0711	-34.4522	-40.7656	-21.9218	-29.8498	0.112344	0.137257	-1.17936	-2.01079	-4.52962	-13.8507	-25.6511	-32.244	-34.2936	-33.9794	-32.0837	-28.492	-24.3802	-18.4138	-12.2264	0.112344	0.137257	-1.17936	-2.01079	-4.52962	-13.8507
																						14.35	-18.5337	-29.1555	-34.4235	-40.8051	-22.0205	-29.8768	0.165241	0.190154	-1.09799	-2.05555	-4.611	-13.8955	-25.6511	-32.2399	-34.3506	-33.9875	-32.0512	-28.4798	-24.3151	-18.3731	-12.2183	0.165241	0.190154	-1.09799	-2.05555	-4.611	-13.8955
																						14.4	-18.5298	-29.2292	-34.4594	-40.8769	-22.0923	-29.8947	0.21	0.218637	-1.03695	-2.10031	-4.68424	-13.928	-25.6795	-32.2277	-34.4157	-33.9794	-32.0064	-28.4635	-24.2459	-18.3284	-12.1857	0.21	0.218637	-1.03695	-2.10031	-4.68424	-13.928
																						14.45	-18.5152	-29.2921	-34.5276	-40.9882	-22.1372	-29.8857	0.258828	0.226775	-0.992191	-2.14913	-4.74528	-13.9443	-25.7324	-32.1951	-34.4889	-33.959	-31.9698	-28.4269	-24.1808	-18.2714	-12.141	0.258828	0.226775	-0.992191	-2.14913	-4.74528	-13.9443
																						14.5	-18.4863	-29.3335	-34.5814	-41.139	-22.1103	-29.9486	0.295449	0.214568	-0.963708	-2.19796	-4.79817	-13.9402	-25.7975	-32.1422	-34.5499	-33.9346	-31.9494	-28.3659	-24.1279	-18.1982	-12.0962	0.295449	0.214568	-0.963708	-2.19796	-4.79817	-13.9402
																						14.55	-18.4537	-29.3535	-34.6102	-41.2898	-22.1821	-29.9306	0.319863	0.190154	-0.939294	-2.23458	-4.81852	-13.928	-25.8545	-32.0731	-34.611	-33.9183	-31.9372	-28.2723	-24.0831	-18.1087	-12.0677	0.319863	0.190154	-0.939294	-2.23458	-4.81852	-13.928
																						14.6	-18.4032	-29.3483	-34.6353	-41.4119	-22.2	-29.9216	0.323933	0.157602	-0.923018	-2.26307	-4.80631	-13.9077	-25.8789	-31.9917	-34.6761	-33.898	-31.9372	-28.1705	-24.0587	-18.0069	-12.0555	0.323933	0.157602	-0.923018	-2.26307	-4.80631	-13.9077
																						14.65	-18.3383	-29.3217	-34.664	-41.5555	-22.2269	-29.9486	0.307656	0.0965666	-0.918948	-2.29155	-4.76562	-13.8833	-25.8789	-31.9022	-34.733	-33.8614	-31.9576	-28.0729	-24.0424	-17.9011	-12.0474	0.307656	0.0965666	-0.918948	-2.29155	-4.76562	-13.8833
																						14.7	-18.2699	-29.2915	-34.6712	-41.717	-22.2449	-29.9126	0.266967	0.0111173	-0.927087	-2.30782	-4.68831	-13.8629	-25.8545	-31.8208	-34.7778	-33.8288	-31.9942	-27.9915	-24.0343	-17.8075	-12.0474	0.266967	0.0111173	-0.927087	-2.30782	-4.68831	-13.8629
																						14.75	-18.1979	-29.2649	-34.6676	-41.8248	-22.3436	-29.9306	0.205932	-0.0906073	-0.935225	-2.3241	-4.59472	-13.8385	-25.822	-31.7435	-34.8103	-33.8044	-32.0308	-27.9223	-24.018	-17.7302	-12.0433	0.205932	-0.0906073	-0.935225	-2.3241	-4.59472	-13.8385
																						14.8	-18.1474	-29.2455	-34.6748	-41.8786	-22.3436	-29.9575	0.136758	-0.192333	-0.935225	-2.33631	-4.50114	-13.806	-25.8057	-31.6702	-34.8307	-33.7881	-32.0593	-27.8817	-23.9896	-17.7018	-12.0392	0.136758	-0.192333	-0.935225	-2.33631	-4.50114	-13.806
																						14.85	-18.1042	-29.237	-34.7071	-41.9289	-22.2808	-30.0383	0.0472403	-0.281851	-0.935225	-2.33631	-4.40755	-13.7368	-25.8179	-31.5929	-34.8348	-33.7759	-32.0796	-27.8694	-23.9448	-17.718	-12.0352	0.0472403	-0.281851	-0.935225	-2.33631	-4.40755	-13.7368
																						14.9	-18.0788	-29.2285	-34.7753	-41.9684	-22.2898	-30.0024	-0.050416	-0.351024	-0.931156	-2.29969	-4.32617	-13.631	-25.8504	-31.5075	-34.8063	-33.7678	-32.0837	-27.8817	-23.8797	-17.775	-12.0189	-0.050416	-0.351024	-0.931156	-2.29969	-4.32617	-13.631
																						14.95	-18.0715	-29.2092	-34.8112	-42.0078	-22.2449	-29.9216	-0.156211	-0.403922	-0.931156	-2.22644	-4.24479	-13.4926	-25.8952	-31.4139	-34.7575	-33.7637	-32.0756	-27.9101	-23.8187	-17.8767	-11.9823	-0.156211	-0.403922	-0.931156	-2.22644	-4.24479	-13.4926
																						15	-18.0928	-29.19	-34.8364	-42.0402	-22.2359	-29.8408	-0.257935	-0.44868	-0.927087	-2.13693	-4.15934	-13.3136	-25.9359	-31.3284	-34.7127	-33.7596	-32.0552	-27.9305	-23.7617	-17.9988	-11.9579	-0.257935	-0.44868	-0.927087	-2.13693	-4.15934	-13.3136
																						15.05	-18.1393	-29.1779	-34.8687	-42.0725	-22.218	-29.7062	-0.347454	-0.509716	-0.918948	-2.04334	-4.07389	-13.1183	-25.9481	-31.2633	-34.6842	-33.7556	-32.0267	-27.9346	-23.721	-18.1331	-11.9497	-0.347454	-0.509716	-0.918948	-2.04334	-4.07389	-13.1183
																						15.1	-18.211	-29.1767	-34.9082	-42.0904	-22.1641	-29.6075	-0.432903	-0.578889	-0.902673	-1.95789	-3.9803	-12.9189	-25.9359	-31.2267	-34.6679	-33.7474	-31.9942	-27.9223	-23.7006	-18.2551	-11.9701	-0.432903	-0.578889	-0.902673	-1.95789	-3.9803	-12.9189
																						15.15	-18.3041	-29.1935	-34.8974	-42.0976	-22.1821	-29.5087	-0.514283	-0.652131	-0.87419	-1.88465	-3.88672	-12.7195	-25.8993	-31.2104	-34.6679	-33.7352	-31.982	-27.9101	-23.7006	-18.3406	-12.027	-0.514283	-0.652131	-0.87419	-1.88465	-3.88672	-12.7195
																						15.2	-18.4117	-29.2318	-34.8256	-42.1012	-22.0923	-29.428	-0.591595	-0.713166	-0.841638	-1.81547	-3.80534	-12.5324	-25.8504	-31.2226	-34.6761	-33.7312	-32.0023	-27.9183	-23.721	-18.3935	-12.084	-0.591595	-0.713166	-0.841638	-1.81547	-3.80534	-12.5324
																						15.25	-18.5264	-29.2738	-34.6999	-42.1084	-22.0654	-29.3562	-0.656699	-0.749787	-0.800948	-1.75444	-3.7443	-12.3655	-25.7935	-31.2593	-34.6923	-33.7393	-32.0471	-27.9508	-23.7576	-18.4179	-12.1288	-0.656699	-0.749787	-0.800948	-1.75444	-3.7443	-12.3655
																						15.3	-18.6519	-29.3158	-34.5707	-42.0832	-22.0564	-29.3741	-0.713665	-0.77827	-0.760257	-1.70968	-3.73209	-12.2394	-25.7406	-31.3244	-34.7208	-33.7678	-32.1081	-28.02	-23.8105	-18.422	-12.141	-0.713665	-0.77827	-0.760257	-1.70968	-3.73209	-12.2394
																						15.35	-18.799	-29.3578	-34.4666	-42.015	-22.0833	-29.3113	-0.750286	-0.798615	-0.723636	-1.68527	-3.77278	-12.1621	-25.704	-31.4139	-34.7493	-33.8125	-32.1814	-28.1177	-23.8675	-18.4138	-12.1247	-0.750286	-0.798615	-0.723636	-1.68527	-3.77278	-12.1621
																						15.4	-18.9532	-29.3855	-34.4235	-41.9217	-22.0833	-29.3203	-0.77877	-0.806753	-0.678877	-1.67306	-3.8623	-12.1295	-25.6714	-31.5115	-34.79	-33.8654	-32.2505	-28.2234	-23.9285	-18.4098	-12.0881	-0.77877	-0.806753	-0.678877	-1.67306	-3.8623	-12.1295
																						15.45	-19.1183	-29.4024	-34.445	-41.8463	-22.0564	-29.3292	-0.803184	-0.786408	-0.62598	-1.66492	-4.00472	-12.1295	-25.647	-31.5889	-34.8429	-33.9102	-32.3034	-28.3252	-23.9773	-18.4057	-12.0352	-0.803184	-0.786408	-0.62598	-1.66492	-4.00472	-12.1295
																						15.5	-19.2761	-29.423	-34.4989	-41.7817	-22.0654	-29.3651	-0.831666	-0.73758	-0.573083	-1.64864	-4.17155	-12.158	-25.6226	-31.6499	-34.9039	-33.9427	-32.336	-28.4269	-24.0058	-18.4016	-11.9823	-0.831666	-0.73758	-0.573083	-1.64864	-4.17155	-12.158
																						15.55	-19.4196	-29.4399	-34.5814	-41.7242	-22.0205	-29.3651	-0.860149	-0.680614	-0.528323	-1.62016	-4.34244	-12.2068	-25.586	-31.7068	-34.965	-33.9672	-32.3482	-28.5083	-24.018	-18.3813	-11.9172	-0.860149	-0.680614	-0.528323	-1.62016	-4.34244	-12.2068
																						15.6	-19.5595	-29.4569	-34.664	-41.7242	-22.0026	-29.3472	-0.872356	-0.627717	-0.495772	-1.57947	-4.49707	-12.2882	-25.5453	-31.7597	-35.0301	-33.9753	-32.3441	-28.5693	-24.0343	-18.3487	-11.8561	-0.872356	-0.627717	-0.495772	-1.57947	-4.49707	-12.2882
																						15.65	-19.6743	-29.4668	-34.7107	-41.7494	-21.9846	-29.3113	-0.872356	-0.591096	-0.475427	-1.53878	-4.63541	-12.3859	-25.5208	-31.8004	-35.1033	-33.9753	-32.3156	-28.6059	-24.0587	-18.3121	-11.8114	-0.872356	-0.591096	-0.475427	-1.53878	-4.63541	-12.3859
																						15.7	-19.7675	-29.4659	-34.682	-41.7745	-22.0295	-29.2933	-0.85608	-0.570751	-0.471358	-1.49402	-4.75748	-12.5039	-25.5168	-31.8249	-35.1766	-33.9631	-32.279	-28.6263	-24.0831	-18.2674	-11.7951	-0.85608	-0.570751	-0.471358	-1.49402	-4.75748	-12.5039
																						15.75	-19.832	-29.4542	-34.6066	-41.7817	-22.0026	-29.2933	-0.835735	-0.566681	-0.487634	-1.45333	-4.87142	-12.6504	-25.529	-31.8371	-35.2376	-33.959	-32.2424	-28.6425	-24.1075	-18.2267	-11.8033	-0.835735	-0.566681	-0.487634	-1.45333	-4.87142	-12.6504
																						15.8	-19.8714	-29.4426	-34.5061	-41.7853	-22.0475	-29.3292	-0.823528	-0.566681	-0.503909	-1.41264	-4.96093	-12.8335	-25.5575	-31.8371	-35.2783	-33.9794	-32.2058	-28.6548	-24.1238	-18.186	-11.8317	-0.823528	-0.566681	-0.503909	-1.41264	-4.96093	-12.8335
																						15.85	-19.8785	-29.4274	-34.4271	-41.7853	-22.0564	-29.3921	-0.819459	-0.570751	-0.524255	-1.36381	-5.03825	-13.045	-25.59	-31.8371	-35.2905	-34.0404	-32.1692	-28.667	-24.136	-18.1738	-11.8602	-0.819459	-0.570751	-0.524255	-1.36381	-5.03825	-13.045
																						15.9	-19.8604	-29.3979	-34.3948	-41.7888	-22.1013	-29.4818	-0.835735	-0.570751	-0.5446	-1.30685	-5.10742	-13.2689	-25.6226	-31.833	-35.2702	-34.1177	-32.1366	-28.6914	-24.1442	-18.1941	-11.8846	-0.835735	-0.570751	-0.5446	-1.30685	-5.10742	-13.2689
																						15.95	-19.8172	-29.3468	-34.4522	-41.8212	-22.1641	-29.5895	-0.876426	-0.57482	-0.564945	-1.24174	-5.16439	-13.4926	-25.6633	-31.8249	-35.2254	-34.1869	-32.0837	-28.7158	-24.1482	-18.2389	-11.909	-0.876426	-0.57482	-0.564945	-1.24174	-5.16439	-13.4926
																						16	-19.7489	-29.2671	-34.6102	-41.8391	-22.218	-29.6703	-0.937461	-0.587027	-0.593428	-1.17664	-5.20914	-13.7083	-25.7162	-31.8086	-35.1684	-34.2235	-32.0186	-28.728	-24.1442	-18.3121	-11.9253	-0.937461	-0.587027	-0.593428	-1.17664	-5.20914	-13.7083
																						16.05	-19.6627	-29.155	-34.8328	-41.8391	-22.2808	-29.7062	-1.00663	-0.595165	-0.638187	-1.1156	-5.23356	-13.9077	-25.7853	-31.7923	-35.0952	-34.2276	-31.9576	-28.7239	-24.1198	-18.3935	-11.9497	-1.00663	-0.595165	-0.638187	-1.1156	-5.23356	-13.9077
																						16.1	-19.5656	-29.025	-35.0518	-41.814	-22.3526	-29.7152	-1.06767	-0.595165	-0.699222	-1.07085	-5.2417	-14.0908	-25.8626	-31.7882	-35.0341	-34.195	-31.9087	-28.6955	-24.0791	-18.4667	-11.9741	-1.06767	-0.595165	-0.699222	-1.07085	-5.2417	-14.0908
																						16.15	-19.4614	-28.8951	-35.2349	-41.7745	-22.3706	-29.6972	-1.1165	-0.591096	-0.784671	-1.04236	-5.23356	-14.2495	-25.944	-31.8126	-34.9772	-34.1462	-31.8681	-28.6507	-24.014	-18.5115	-11.9986	-1.1165	-0.591096	-0.784671	-1.04236	-5.23356	-14.2495
																						16.2	-19.3501	-28.7795	-35.3641	-41.7242	-22.4155	-29.7511	-1.14498	-0.591096	-0.878259	-1.04236	-5.20101	-14.3756	-26.0254	-31.8818	-34.9446	-34.0974	-31.8396	-28.6059	-23.9407	-18.5237	-12.027	-1.14498	-0.591096	-0.878259	-1.04236	-5.20101	-14.3756
																						16.25	-19.2494	-28.7034	-35.4647	-41.6955	-22.4244	-29.7062	-1.15312	-0.587027	-0.975915	-1.05864	-5.15625	-14.4692	-26.0986	-31.9876	-34.9365	-34.0485	-31.807	-28.5571	-23.8797	-18.5115	-12.0555	-1.15312	-0.587027	-0.975915	-1.05864	-5.15625	-14.4692
																						16.3	-19.1596	-28.674	-35.5508	-41.6847	-22.5501	-29.6793	-1.14091	-0.570751	-1.0573	-1.07085	-5.11556	-14.5221	-26.1638	-32.1097	-34.9568	-34.0078	-31.7663	-28.5286	-23.8431	-18.4789	-12.0922	-1.14091	-0.570751	-1.0573	-1.07085	-5.11556	-14.5221
																						16.35	-19.0913	-28.6769	-35.6693	-41.674	-22.6309	-29.5626	-1.12464	-0.546337	-1.11833	-1.07898	-5.083	-14.5384	-26.2207	-32.2399	-35.0016	-33.9794	-31.7175	-28.5246	-23.8227	-18.422	-12.1247	-1.12464	-0.546337	-1.11833	-1.07898	-5.083	-14.5384
																						16.4	-19.0482	-28.7086	-35.795	-41.6668	-22.7745	-29.5357	-1.10429	-0.513785	-1.15495	-1.09119	-5.04638	-14.5221	-26.2614	-32.362	-35.0626	-33.9468	-31.6727	-28.5449	-23.8065	-18.3325	-12.145	-1.10429	-0.513785	-1.15495	-1.09119	-5.04638	-14.5221
																						16.45	-19.0158	-28.7475	-35.9027	-41.6201	-22.8463	-29.5087	-1.08801	-0.481232	-1.17936	-1.11154	-5.00162	-14.4855	-26.2818	-32.4759	-35.1399	-33.9102	-31.632	-28.5896	-23.8024	-18.2267	-12.1491	-1.08801	-0.481232	-1.17936	-1.11154	-5.00162	-14.4855
																						16.5	-18.9978	-28.7792	-36.0176	-41.5806	-22.9271	-29.4459	-1.07174	-0.44868	-1.19971	-1.11967	-4.93652	-14.4326	-26.2858	-32.5735	-35.2213	-33.8492	-31.5995	-28.6425	-23.8024	-18.1046	-12.1288	-1.07174	-0.44868	-1.19971	-1.11967	-4.93652	-14.4326
																						16.55	-18.9833	-28.7786	-36.1755	-41.5555	-22.9989	-29.3472	-1.05139	-0.416129	-1.23633	-1.10747	-4.86735	-14.3512	-26.2818	-32.6631	-35.3068	-33.7678	-31.5791	-28.6995	-23.8065	-17.9947	-12.084	-1.05139	-0.416129	-1.23633	-1.10747	-4.86735	-14.3512
																						16.6	-18.9797	-28.7493	-36.3658	-41.5447	-23.0527	-29.2574	-1.02291	-0.379508	-1.27295	-1.09119	-4.79004	-14.2576	-26.2818	-32.7526	-35.3882	-33.6742	-31.5914	-28.7402	-23.8105	-17.8849	-12.027	-1.02291	-0.379508	-1.27295	-1.09119	-4.79004	-14.2576
																						16.65	-18.9688	-28.6913	-36.5812	-41.5411	-23.0707	-29.1497	-0.974082	-0.334748	-1.31364	-1.07085	-4.70459	-14.1478	-26.2858	-32.8543	-35.4614	-33.5928	-31.6158	-28.7483	-23.8146	-17.7872	-11.9823	-0.974082	-0.334748	-1.31364	-1.07085	-4.70459	-14.1478
																						16.7	-18.958	-28.6297	-36.7356	-41.5339	-23.0797	-29.0869	-0.904908	-0.281851	-1.35026	-1.04236	-4.61507	-14.0297	-26.2858	-32.9601	-35.5265	-33.5521	-31.6605	-28.7321	-23.8065	-17.7058	-11.9538	-0.904908	-0.281851	-1.35026	-1.04236	-4.61507	-14.0297
																						16.75	-18.958	-28.5825	-36.8649	-41.5124	-23.0527	-29.06	-0.823528	-0.224885	-1.38688	-1.01388	-4.52148	-13.9077	-26.298	-33.074	-35.5916	-33.5684	-31.7134	-28.7036	-23.7902	-17.6407	-11.9538	-0.823528	-0.224885	-1.38688	-1.01388	-4.52148	-13.9077
																						16.8	-18.9794	-28.5533	-36.9654	-41.4621	-23.0887	-28.9882	-0.742148	-0.171988	-1.40316	-0.973189	-4.41976	-13.7734	-26.3102	-33.188	-35.6567	-33.6335	-31.7582	-28.671	-23.7739	-17.6	-11.9741	-0.742148	-0.171988	-1.40316	-0.973189	-4.41976	-13.7734
																						16.85	-19.0368	-28.5528	-37.0229	-41.3796	-23.0438	-28.9702	-0.668906	-0.127228	-1.40316	-0.912154	-4.30989	-13.631	-26.3224	-33.2775	-35.7177	-33.7474	-31.7826	-28.6425	-23.7576	-17.5919	-12.0148	-0.668906	-0.127228	-1.40316	-0.912154	-4.30989	-13.631
																						16.9	-19.1194	-28.581	-37.0408	-41.3042	-23.0527	-28.9792	-0.599732	-0.0906073	-1.37061	-0.84705	-4.20003	-13.4926	-26.3143	-33.3304	-35.7869	-33.8858	-31.7948	-28.6222	-23.7698	-17.6163	-12.0555	-0.599732	-0.0906073	-1.37061	-0.84705	-4.20003	-13.4926
																						16.95	-19.2198	-28.6415	-37.0552	-41.2575	-22.9989	-29.033	-0.542767	-0.0702625	-1.32178	-0.786015	-4.11051	-13.3828	-26.2858	-33.3426	-35.8602	-34.0241	-31.7907	-28.6181	-23.7983	-17.6651	-12.0922	-0.542767	-0.0702625	-1.32178	-0.786015	-4.11051	-13.3828
																						17	-19.3275	-28.7093	-37.0911	-41.2611	-22.954	-29.06	-0.502076	-0.0743319	-1.26888	-0.733118	-4.04948	-13.3136	-26.2573	-33.3182	-35.9212	-34.1462	-31.7907	-28.6263	-23.839	-17.7221	-12.1125	-0.502076	-0.0743319	-1.26888	-0.733118	-4.04948	-13.3136
																						17.05	-19.4244	-28.7735	-37.1557	-41.3042	-22.8912	-29.06	-0.473594	-0.110953	-1.23226	-0.700566	-3.99658	-13.2973	-26.237	-33.2734	-35.9619	-34.2357	-31.807	-28.6385	-23.8756	-17.7791	-12.1166	-0.473594	-0.110953	-1.23226	-0.700566	-3.99658	-13.2973
																						17.1	-19.5033	-28.8125	-37.188	-41.376	-22.8373	-29.0061	-0.457317	-0.176057	-1.21192	-0.68429	-3.95182	-13.3217	-26.2289	-33.2287	-35.9782	-34.3049	-31.8518	-28.6466	-23.9	-17.836	-12.1084	-0.457317	-0.176057	-1.21192	-0.68429	-3.95182	-13.3217
																						17.15	-19.5571	-28.8157	-37.1593	-41.4226	-22.7476	-28.9612	-0.457317	-0.253368	-1.21192	-0.672083	-3.91113	-13.3869	-26.2329	-33.2002	-35.97	-34.3496	-31.9047	-28.6548	-23.9204	-17.893	-12.1044	-0.457317	-0.253368	-1.21192	-0.672083	-3.91113	-13.3869
																						17.2	-19.5894	-28.7901	-37.0516	-41.4765	-22.6847	-28.9971	-0.481731	-0.334748	-1.22006	-0.659876	-3.87451	-13.4764	-26.2492	-33.188	-35.9334	-34.3822	-31.9576	-28.6588	-23.9367	-17.95	-12.1044	-0.481731	-0.334748	-1.22006	-0.659876	-3.87451	-13.4764
																						17.25	-19.6001	-28.743	-36.89	-41.5124	-22.5232	-28.9792	-0.52649	-0.403922	-1.23226	-0.651738	-3.84196	-13.5903	-26.2655	-33.2002	-35.8846	-34.4229	-31.9901	-28.667	-23.957	-18.0069	-12.1084	-0.52649	-0.403922	-1.23226	-0.651738	-3.84196	-13.5903
																						17.3	-19.6037	-28.6924	-36.7644	-41.5232	-22.3975	-28.9433	-0.583457	-0.464957	-1.2404	-0.651738	-3.82161	-13.7205	-26.2736	-33.2287	-35.8276	-34.4717	-32.0186	-28.6832	-23.9814	-18.0435	-12.1247	-0.583457	-0.464957	-1.2404	-0.651738	-3.82161	-13.7205
																						17.35	-19.6036	-28.6632	-36.6818	-41.5124	-22.3526	-28.9971	-0.640423	-0.521923	-1.24854	-0.647669	-3.81347	-13.8467	-26.2614	-33.2612	-35.7666	-34.5328	-32.043	-28.7117	-24.0018	-18.0639	-12.1572	-0.640423	-0.521923	-1.24854	-0.647669	-3.81347	-13.8467
																						17.4	-19.6108	-28.67	-36.6279	-41.5016	-22.2449	-29.033	-0.697389	-0.578889	-1.25261	-0.643599	-3.81754	-13.9728	-26.2411	-33.2938	-35.7015	-34.606	-32.0756	-28.7443	-24.014	-18.068	-12.1857	-0.697389	-0.578889	-1.25261	-0.643599	-3.81754	-13.9728
																						17.45	-19.6251	-28.7056	-36.592	-41.4837	-22.2359	-28.9882	-0.750286	-0.619579	-1.26482	-0.643599	-3.82975	-14.0867	-26.2045	-33.3182	-35.6445	-34.6874	-32.1122	-28.7646	-24.0221	-18.0639	-12.2183	-0.750286	-0.619579	-1.26482	-0.643599	-3.82975	-14.0867
																						17.5	-19.6538	-28.7734	-36.592	-41.4729	-22.227	-28.9792	-0.811321	-0.6562	-1.26888	-0.643599	-3.84603	-14.1884	-26.1393	-33.3304	-35.5875	-34.7688	-32.1407	-28.7728	-24.0262	-18.0517	-12.2386	-0.811321	-0.6562	-1.26888	-0.643599	-3.84603	-14.1884
																						17.55	-19.6825	-28.8484	-36.6854	-41.4729	-22.2449	-28.9612	-0.876426	-0.680614	-1.26888	-0.655806	-3.87451	-14.2739	-26.0498	-33.3263	-35.5346	-34.842	-32.1529	-28.7565	-24.0302	-18.0313	-12.2468	-0.876426	-0.680614	-1.26888	-0.655806	-3.87451	-14.2739
																						17.6	-19.6968	-28.9235	-36.7787	-41.4837	-22.227	-28.9433	-0.945599	-0.700959	-1.24447	-0.672083	-3.90706	-14.3512	-25.9277	-33.3222	-35.4858	-34.8908	-32.1447	-28.7239	-24.0384	-17.9988	-12.2427	-0.945599	-0.700959	-1.24447	-0.672083	-3.90706	-14.3512
																						17.65	-19.7004	-29.0057	-36.8398	-41.4765	-22.1552	-28.9702	-1.01884	-0.705028	-1.20378	-0.680221	-3.93554	-14.4163	-25.8016	-33.3263	-35.441	-34.9234	-32.1163	-28.6751	-24.0384	-17.9622	-12.2264	-1.01884	-0.705028	-1.20378	-0.680221	-3.93554	-14.4163
																						17.7	-19.6824	-29.0952	-36.8828	-41.4514	-22.1552	-29.0151	-1.09208	-0.69689	-1.15495	-0.672083	-3.93554	-14.4733	-25.6999	-33.3385	-35.3841	-34.9397	-32.0796	-28.6019	-24.0384	-17.9378	-12.1939	-1.09208	-0.69689	-1.15495	-0.672083	-3.93554	-14.4733
																						17.75	-19.6608	-29.1918	-36.9187	-41.3903	-22.0744	-29.033	-1.16939	-0.672476	-1.10205	-0.663945	-3.91113	-14.5221	-25.6104	-33.3507	-35.3271	-34.9559	-32.0389	-28.5246	-24.0424	-17.9296	-12.1532	-1.16939	-0.672476	-1.10205	-0.663945	-3.91113	-14.5221
																						17.8	-19.6393	-29.2884	-36.9475	-41.3042	-22.0564	-29.024	-1.25077	-0.627717	-1.06136	-0.639531	-3.88265	-14.5709	-25.5331	-33.3629	-35.262	-34.9885	-32.0023	-28.435	-24.0547	-17.9459	-12.1084	-1.25077	-0.627717	-1.06136	-0.639531	-3.88265	-14.5709
																						17.85	-19.6213	-29.385	-36.9762	-41.2252	-22.1013	-28.9522	-1.33215	-0.562613	-1.04102	-0.606978	-3.85823	-14.632	-25.4598	-33.3629	-35.1928	-35.0292	-31.9698	-28.3496	-24.075	-17.9866	-12.0474	-1.33215	-0.562613	-1.04102	-0.606978	-3.85823	-14.632
																						17.9	-19.6177	-29.4709	-37.0049	-41.1677	-22.1462	-28.8445	-1.40947	-0.481232	-1.04509	-0.566289	-3.84196	-14.7093	-25.3866	-33.3589	-35.1155	-35.0861	-31.9535	-28.2763	-24.0994	-18.0395	-11.9782	-1.40947	-0.481232	-1.04509	-0.566289	-3.84196	-14.7093
																						17.95	-19.6248	-29.5568	-37.0229	-41.1139	-22.1462	-28.8984	-1.46236	-0.383576	-1.0695	-0.517461	-3.83382	-14.7907	-25.3133	-33.3507	-35.0382	-35.1431	-31.9616	-28.2153	-24.1198	-18.0965	-11.9009	-1.46236	-0.383576	-1.0695	-0.517461	-3.83382	-14.7907
																						18	-19.6391	-29.6355	-37.0516	-41.0816	-22.1552	-28.9433	-1.49085	-0.28592	-1.11019	-0.464563	-3.83789	-14.8639	-25.2564	-33.3304	-34.9487	-35.1919	-31.9983	-28.1746	-24.132	-18.1534	-11.8195	-1.49085	-0.28592	-1.11019	-0.464563	-3.83789	-14.8639
																						18.05	-19.6571	-29.7034	-37.1198	-41.0241	-22.1552	-28.9433	-1.49085	-0.196402	-1.15495	-0.407598	-3.84603	-14.9249	-25.2197	-33.2978	-34.851	-35.2286	-32.0349	-28.1421	-24.132	-18.2185	-11.73	-1.49085	-0.196402	-1.15495	-0.407598	-3.84603	-14.9249
																						18.1	-19.6678	-29.7642	-37.2167	-40.9595	-22.2001	-28.9163	-1.47457	-0.127228	-1.19564	-0.362838	-3.8623	-14.9778	-25.2035	-33.2531	-34.7656	-35.2408	-32.043	-28.1177	-24.1238	-18.2796	-11.6283	-1.47457	-0.127228	-1.19564	-0.362838	-3.8623	-14.9778
																						18.15	-19.6642	-29.825	-37.2957	-40.9308	-22.227	-28.9343	-1.45016	-0.0743319	-1.22412	-0.334355	-3.89079	-15.0307	-25.1953	-33.2083	-34.7005	-35.2326	-32.0186	-28.0851	-24.1116	-18.3284	-11.5225	-1.45016	-0.0743319	-1.22412	-0.334355	-3.89079	-15.0307
																						18.2	-19.6355	-29.8857	-37.3675	-40.9092	-22.2539	-28.8894	-1.40947	-0.0499178	-1.23226	-0.322148	-3.92334	-15.0958	-25.2075	-33.1798	-34.6517	-35.1919	-31.9657	-28.0566	-24.0994	-18.3528	-11.4045	-1.40947	-0.0499178	-1.23226	-0.322148	-3.92334	-15.0958
																						18.25	-19.5816	-29.9465	-37.4178	-40.8697	-22.2539	-28.8445	-1.32809	-0.0336415	-1.22819	-0.330286	-3.95589	-15.1569	-25.2401	-33.1636	-34.6232	-35.1228	-31.9047	-28.0281	-24.0913	-18.3609	-11.2905	-1.32809	-0.0336415	-1.22819	-0.330286	-3.95589	-15.1569
																						18.3	-19.5205	-30.0181	-37.4322	-40.8195	-22.2539	-28.8715	-1.21822	-0.0173651	-1.22412	-0.358769	-3.97216	-15.2138	-25.3011	-33.1676	-34.615	-35.0414	-31.8599	-28.0078	-24.0872	-18.3569	-11.1725	-1.21822	-0.0173651	-1.22412	-0.358769	-3.97216	-15.2138
																						18.35	-19.4667	-30.0861	-37.4429	-40.7189	-22.1911	-28.9343	-1.08801	0.00297964	-1.23226	-0.39539	-3.97623	-15.2464	-25.3866	-33.1839	-34.6232	-34.9641	-31.8355	-27.9874	-24.0913	-18.3487	-11.0586	-1.08801	0.00297964	-1.23226	-0.39539	-3.97623	-15.2464
																						18.4	-19.4379	-30.154	-37.4286	-40.6005	-22.1372	-28.9433	-0.961875	0.0273937	-1.25261	-0.427942	-3.97216	-15.2545	-25.4802	-33.2083	-34.6272	-34.8949	-31.8233	-27.9671	-24.0872	-18.3325	-10.965	-0.961875	0.0273937	-1.25261	-0.427942	-3.97216	-15.2545
																						18.45	-19.4379	-30.2148	-37.4286	-40.4999	-22.1013	-28.9163	-0.85608	0.0599455	-1.27702	-0.456426	-3.97216	-15.2423	-25.5534	-33.2327	-34.6272	-34.8379	-31.8152	-27.9508	-24.0669	-18.2958	-10.8918	-0.85608	0.0599455	-1.27702	-0.456426	-3.97216	-15.2423
																						18.5	-19.463	-30.2577	-37.4357	-40.4604	-22.0295	-28.9433	-0.754355	0.0802912	-1.30144	-0.464563	-3.97623	-15.2179	-25.6226	-33.2612	-34.6191	-34.7769	-31.8111	-27.9346	-24.0262	-18.2429	-10.847	-0.754355	0.0802912	-1.30144	-0.464563	-3.97623	-15.2179
																						18.55	-19.5025	-30.2719	-37.4322	-40.482	-21.9218	-28.9522	-0.65263	0.0884289	-1.30957	-0.472701	-3.98437	-15.1731	-25.6877	-33.2856	-34.615	-34.7037	-31.807	-27.9386	-23.9773	-18.1738	-10.8267	-0.65263	0.0884289	-1.30957	-0.472701	-3.98437	-15.1731
																						18.6	-19.5348	-30.2537	-37.4286	-40.5466	-21.9128	-28.9882	-0.546836	0.0924982	-1.30144	-0.47677	-3.99658	-15.108	-25.765	-33.306	-34.611	-34.6101	-31.8029	-27.9549	-23.9204	-18.0965	-10.843	-0.546836	0.0924982	-1.30144	-0.47677	-3.99658	-15.108
																						18.65	-19.5491	-30.2104	-37.4178	-40.622	-21.859	-29.0689	-0.432903	0.0965666	-1.27702	-0.48084	-4.01286	-15.0226	-25.8464	-33.3263	-34.6232	-34.5043	-31.7948	-27.9671	-23.8675	-18.0191	-10.8836	-0.432903	0.0965666	-1.27702	-0.48084	-4.01286	-15.0226
																						18.7	-19.5455	-30.1456	-37.3783	-40.6794	-21.7423	-29.1677	-0.314902	0.104705	-1.22819	-0.488977	-4.02506	-14.929	-25.9277	-33.3467	-34.6557	-34.4066	-31.7663	-27.9671	-23.8105	-17.9418	-10.9447	-0.314902	0.104705	-1.22819	-0.488977	-4.02506	-14.929
																						18.75	-19.5132	-30.0736	-37.3173	-40.7082	-21.6615	-29.3292	-0.20097	0.116912	-1.16716	-0.509322	-4.02099	-14.8354	-26.0091	-33.3833	-34.7086	-34.3293	-31.7256	-27.9346	-23.7536	-17.8767	-11.022	-0.20097	0.116912	-1.16716	-0.509322	-4.02099	-14.8354
																						18.8	-19.4521	-29.998	-37.2921	-40.7082	-21.6166	-29.3651	-0.103313	0.137257	-1.10612	-0.545943	-3.99251	-14.75	-26.0905	-33.4158	-34.7697	-34.2723	-31.6727	-27.8857	-23.6966	-17.8157	-11.1075	-0.103313	0.137257	-1.10612	-0.545943	-3.99251	-14.75
																						18.85	-19.3803	-29.9367	-37.2921	-40.6938	-21.5358	-29.401	-0.0219336	0.16574	-1.06136	-0.582564	-3.95182	-14.6767	-26.1678	-33.4362	-34.8348	-34.2317	-31.6198	-27.8206	-23.6477	-17.7709	-11.1888	-0.0219336	0.16574	-1.06136	-0.582564	-3.95182	-14.6767
																						18.9	-19.3049	-29.8971	-37.2885	-40.7046	-21.4192	-29.4459	0.0391016	0.186085	-1.04102	-0.619185	-3.89892	-14.6157	-26.237	-33.4321	-34.8958	-34.1869	-31.5629	-27.7636	-23.6111	-17.7465	-11.258	0.0391016	0.186085	-1.04102	-0.619185	-3.89892	-14.6157
																						18.95	-19.251	-29.8861	-37.2814	-40.7333	-21.4281	-29.5177	0.0635157	0.198292	-1.04102	-0.647669	-3.84603	-14.5587	-26.2899	-33.3996	-34.9528	-34.1421	-31.5018	-27.7189	-23.5867	-17.7465	-11.319	0.0635157	0.198292	-1.04102	-0.647669	-3.84603	-14.5587
																						19	-19.2259	-29.8967	-37.2562	-40.7297	-21.4192	-29.5985	0.055378	0.198292	-1.06136	-0.668014	-3.80534	-14.5221	-26.3387	-33.3467	-34.9935	-34.0974	-31.4408	-27.6863	-23.5745	-17.7547	-11.3557	0.055378	0.198292	-1.06136	-0.668014	-3.80534	-14.5221
																						19.05	-19.2438	-29.9217	-37.2131	-40.7369	-21.3474	-29.6883	0.0350332	0.173878	-1.08171	-0.672083	-3.79313	-14.514	-26.3713	-33.2694	-35.0179	-34.0567	-31.3798	-27.6619	-23.5664	-17.7628	-11.3719	0.0350332	0.173878	-1.08171	-0.672083	-3.79313	-14.514
																						19.1	-19.2977	-29.961	-37.1737	-40.762	-21.3922	-29.8319	0.0106192	0.137257	-1.11426	-0.668014	-3.7972	-14.5302	-26.3998	-33.1798	-35.0179	-34.0201	-31.335	-27.6538	-23.5582	-17.7628	-11.3679	0.0106192	0.137257	-1.11426	-0.668014	-3.7972	-14.5302
																						19.15	-19.3695	-30.0075	-37.1485	-40.841	-21.3563	-29.9216	-0.00158787	0.0843595	-1.16309	-0.659876	-3.81347	-14.5587	-26.4282	-33.0822	-35.0097	-33.9916	-31.3065	-27.666	-23.5501	-17.7506	-11.3435	-0.00158787	0.0843595	-1.16309	-0.659876	-3.81347	-14.5587
																						19.2	-19.4448	-30.0648	-37.1413	-40.9774	-21.3833	-29.9575	-0.00158787	0.0273937	-1.23226	-0.635462	-3.84603	-14.5831	-26.4649	-32.9926	-34.9935	-33.9753	-31.2903	-27.6945	-23.5501	-17.7302	-11.3109	-0.00158787	0.0273937	-1.23226	-0.635462	-3.84603	-14.5831
																						19.25	-19.5202	-30.1221	-37.1377	-41.121	-21.4192	-30.0024	-0.00972652	-0.0255037	-1.30957	-0.60291	-3.88672	-14.5831	-26.4852	-32.9153	-34.9853	-33.9712	-31.2658	-27.7311	-23.5623	-17.7058	-11.2783	-0.00972652	-0.0255037	-1.30957	-0.60291	-3.88672	-14.5831
																						19.3	-19.5848	-30.1651	-37.1162	-41.2359	-21.4461	-30.0742	-0.0300713	-0.0702625	-1.39909	-0.574427	-3.92334	-14.5587	-26.4852	-32.8502	-34.9894	-33.9672	-31.2251	-27.7555	-23.5908	-17.6896	-11.2621	-0.0300713	-0.0702625	-1.39909	-0.574427	-3.92334	-14.5587
																						19.35	-19.6315	-30.1865	-37.0516	-41.3042	-21.5718	-30.0383	-0.0544853	-0.115021	-1.48454	-0.554082	-3.94368	-14.514	-26.4608	-32.7973	-35.0057	-33.9672	-31.1722	-27.7677	-23.6477	-17.6651	-11.2621	-0.0544853	-0.115021	-1.48454	-0.554082	-3.94368	-14.514
																						19.4	-19.6638	-30.1935	-36.9582	-41.3724	-21.6974	-30.0114	-0.0829687	-0.171988	-1.55371	-0.541875	-3.94368	-14.457	-26.4201	-32.7363	-35.026	-33.9712	-31.1153	-27.7718	-23.7251	-17.6529	-11.2783	-0.0829687	-0.171988	-1.55371	-0.541875	-3.94368	-14.457
																						19.45	-19.6782	-30.1933	-36.8218	-41.4693	-21.85	-29.9755	-0.11552	-0.249299	-1.61068	-0.541875	-3.93554	-14.4082	-26.3631	-32.6671	-35.0301	-33.9875	-31.0665	-27.7677	-23.8309	-17.6529	-11.3109	-0.11552	-0.249299	-1.61068	-0.541875	-3.93554	-14.4082
																						19.5	-19.6818	-30.1896	-36.7141	-41.5698	-21.9936	-29.9216	-0.152142	-0.342887	-1.6473	-0.541875	-3.93147	-14.3878	-26.2858	-32.5817	-35.0219	-34.0241	-31.0176	-27.7596	-23.9489	-17.657	-11.3475	-0.152142	-0.342887	-1.6473	-0.541875	-3.93147	-14.3878
																						19.55	-19.6745	-30.1967	-36.6566	-41.656	-22.1731	-29.8857	-0.188763	-0.444611	-1.67172	-0.537806	-3.93961	-14.4041	-26.1922	-32.4962	-35.0179	-34.0892	-30.9891	-27.7474	-24.0791	-17.6733	-11.3719	-0.188763	-0.444611	-1.67172	-0.537806	-3.93961	-14.4041
																						19.6	-19.6674	-30.2109	-36.6495	-41.7673	-22.2808	-29.8498	-0.229453	-0.546337	-1.67985	-0.525598	-3.94775	-14.4611	-26.1068	-32.4271	-35.0138	-34.1788	-30.9729	-27.7352	-24.2011	-17.6936	-11.3923	-0.229453	-0.546337	-1.67985	-0.525598	-3.94775	-14.4611
																						19.65	-19.6602	-30.2359	-36.6495	-41.8894	-22.3526	-29.8768	-0.274212	-0.627717	-1.66358	-0.501185	-3.95996	-14.5384	-26.0336	-32.3864	-35.0179	-34.2846	-30.9688	-27.7108	-24.311	-17.7099	-11.4045	-0.274212	-0.627717	-1.66358	-0.501185	-3.95996	-14.5384
																						19.7	-19.6566	-30.2717	-36.6207	-42.015	-22.4334	-29.9126	-0.318971	-0.684682	-1.62289	-0.468633	-3.97216	-14.6198	-25.9807	-32.3823	-35.026	-34.3944	-30.9729	-27.666	-24.4005	-17.714	-11.4085	-0.318971	-0.684682	-1.62289	-0.468633	-3.97216	-14.6198
																						19.75	-19.6638	-30.3182	-36.5489	-42.1156	-22.5052	-29.9306	-0.367799	-0.721304	-1.55371	-0.423873	-3.98844	-14.6889	-25.94	-32.4067	-35.0423	-34.5084	-30.9729	-27.6172	-24.4616	-17.714	-11.4167	-0.367799	-0.721304	-1.55371	-0.423873	-3.98844	-14.6889
																						19.8	-19.6637	-30.3612	-36.4448	-42.191	-22.5052	-29.9934	-0.432903	-0.73758	-1.47233	-0.387252	-4.00065	-14.7296	-25.9033	-32.4596	-35.0586	-34.6101	-30.9647	-27.5765	-24.4982	-17.7099	-11.4411	-0.432903	-0.73758	-1.47233	-0.387252	-4.00065	-14.7296
																						19.85	-19.653	-30.3934	-36.3371	-42.2951	-22.4693	-29.9575	-0.506146	-0.745718	-1.37875	-0.362838	-4.01692	-14.75	-25.8789	-32.5247	-35.0748	-34.7077	-30.9363	-27.5521	-24.5145	-17.6977	-11.4981	-0.506146	-0.745718	-1.37875	-0.362838	-4.01692	-14.75
																						19.9	-19.6206	-30.3933	-36.2222	-42.3777	-22.4783	-29.9755	-0.575318	-0.749787	-1.27295	-0.362838	-4.02506	-14.7703	-25.8626	-32.5898	-35.087	-34.781	-30.8996	-27.548	-24.5267	-17.6896	-11.5876	-0.575318	-0.749787	-1.27295	-0.362838	-4.02506	-14.7703
																						19.95	-19.5668	-30.3681	-36.136	-42.4243	-22.3885	-29.8498	-0.620078	-0.766063	-1.15902	-0.399459	-4.01286	-14.7907	-25.8545	-32.6468	-35.1033	-34.8379	-30.8671	-27.5521	-24.5307	-17.6733	-11.6852	-0.620078	-0.766063	-1.15902	-0.399459	-4.01286	-14.7907
																						20	-19.4878	-30.3213	-36.0535	-42.41	-22.3885	-29.8139	-0.636354	-0.790477	-1.04509	-0.456426	-3.98844	-14.8273	-25.8626	-32.6997	-35.1074	-34.8827	-30.8549	-27.5439	-24.5226	-17.6448	-11.7666	-0.636354	-0.790477	-1.04509	-0.456426	-3.98844	-14.8273
																						20.05	-19.3873	-30.253	-35.9314	-42.3669	-22.3257	-29.7511	-0.624147	-0.814891	-0.927087	-0.509322	-3.95182	-14.872	-25.8789	-32.7567	-35.087	-34.9193	-30.863	-27.5276	-24.4941	-17.5919	-11.8155	-0.624147	-0.814891	-0.927087	-0.509322	-3.95182	-14.872
																						20.1	-19.2688	-30.1739	-35.7734	-42.3166	-22.2719	-29.769	-0.599732	-0.835236	-0.817224	-0.545943	-3.91113	-14.929	-25.8993	-32.8177	-35.0464	-34.9722	-30.8915	-27.4992	-24.4412	-17.5431	-11.8317	-0.599732	-0.835236	-0.817224	-0.545943	-3.91113	-14.929
																						20.15	-19.1575	-30.102	-35.6585	-42.2699	-22.218	-29.778	-0.563111	-0.839306	-0.727705	-0.570357	-3.88265	-14.99	-25.9277	-32.8869	-34.9894	-35.0292	-30.9444	-27.4707	-24.3598	-17.4983	-11.8155	-0.563111	-0.839306	-0.727705	-0.570357	-3.88265	-14.99
																						20.2	-19.0605	-30.0552	-35.6083	-42.2592	-22.1462	-29.8049	-0.522422	-0.814891	-0.658532	-0.586634	-3.87451	-15.0429	-25.9684	-32.9642	-34.9365	-35.0739	-31.0095	-27.4503	-24.2581	-17.4576	-11.7748	-0.522422	-0.814891	-0.658532	-0.586634	-3.87451	-15.0429
																						20.25	-18.9923	-30.0264	-35.6514	-42.2556	-22.0564	-29.8768	-0.477662	-0.761994	-0.601566	-0.606978	-3.89892	-15.0673	-26.0336	-33.0537	-34.8877	-35.1024	-31.0909	-27.43	-24.1442	-17.4169	-11.7259	-0.477662	-0.761994	-0.601566	-0.606978	-3.89892	-15.0673
																						20.3	-18.9672	-30.0048	-35.7662	-42.2664	-21.9308	-29.9396	-0.432903	-0.69689	-0.552737	-0.627324	-3.94368	-15.0592	-26.1231	-33.1473	-34.8348	-35.1106	-31.1763	-27.4015	-24.0221	-17.3681	-11.6893	-0.432903	-0.69689	-0.552737	-0.627324	-3.94368	-15.0592
																						20.35	-18.9851	-29.9975	-35.874	-42.2807	-21.7961	-30.0383	-0.396282	-0.627717	-0.512048	-0.643599	-4.00472	-15.0145	-26.2126	-33.2327	-34.7737	-35.1065	-31.2658	-27.369	-23.9122	-17.3193	-11.6649	-0.396282	-0.627717	-0.512048	-0.643599	-4.00472	-15.0145
																						20.4	-18.3257	-29.5528	-34.5484	-40.8869	-21.6705	-30.1191	-0.36373	-0.566681	-0.479495	-0.647669	-4.06575	-14.9534	-26.3062	-33.2938	-34.7086	-35.1024	-31.3635	-27.3405	-23.8268	-17.2704	-11.6405	-0.36373	-0.566681	-0.479495	-0.647669	-4.06575	-14.9534
																						20.45	-17.6773	-29.1188	-33.0325	-39.2956	-21.5448	-30.1909	-0.331178	-0.521923	-0.46322	-0.639531	-4.11051	-14.8883	-26.3957	-33.3182	-34.6598	-35.0943	-31.4734	-27.3201	-23.7658	-17.2379	-11.6201	-0.331178	-0.521923	-0.46322	-0.639531	-4.11051	-14.8883
																						20.5	-17.0181	-28.6884	-31.5489	-37.5679	-21.491	-30.2807	-0.298626	-0.501578	-0.483565	-0.635462	-4.15934	-14.8802	-26.5422	-33.3833	-34.6964	-35.1431	-31.689	-27.4137	-23.8471	-17.3193	-11.7178	-0.298626	-0.501578	-0.483565	-0.635462	-4.15934	-14.8802
																						20.55	-16.3517	-28.3083	-30.4782	-35.9766	-21.464	-30.2717
																						20.6	-15.6135	-27.9425	-29.6947	-34.5433	-21.4551	-30.2807
																						20.65	-14.6958	-27.4942	-28.8539	-33.2608	-21.4551	-30.2537
																						20.7	-13.4837	-26.8232	-27.7975	-32.1471	-21.473	-30.2448
																						20.75	-11.9233	-25.8543	-26.5689	-31.202	-21.4999	-30.2448
																						20.8	-10.0362	-24.5729	-25.2145	-30.3719	-21.5987	-30.3076
																						20.85	-7.92651	-23.0547	-23.871	-29.6207	-21.6705	-30.3794
																						20.9	-5.74861	-21.4431	-22.5885	-28.8624	-21.85	-30.4781
																						20.95	-3.66405	-19.8997	-21.3383	-28.0789	-21.9667	-30.5051
																						21	-1.82004	-18.5753	-20.0486	-27.2668	-22.1103	-30.5679
																						21.05	-0.32429	-17.5704	-18.7266	-26.3576	-22.209	-30.6487
																						21.1	0.758574	-16.9533	-17.322	-25.3228	-22.2898	-30.6666
																						21.15	1.41419	-16.7491	-15.86	-24.1481	-22.2848	-30.5285
																						21.2	1.65692	-16.9219	-14.3836	-22.8476	-22.1004	-30.3545
																						21.25	0.813204	-17.8805	-14.3261	-22.8512	-21.2068	-29.9382
																						21.3	-0.350054	-19.1335	-14.4015	-22.8871	-19.9452	-29.1718
																						21.35	-1.79336	-20.5983	-14.38	-22.9445	-18.6118	-28.199
																						21.4	-3.44849	-22.1601	-13.9348	-22.7506	-17.5208	-27.2621
																						21.45	-5.31544	-23.7865	-13.1988	-22.3162	-16.7619	-26.379
																						21.5	-7.46603	-25.5422	-12.5059	-21.7166	-16.1914	-25.6665
																						21.55	-9.97925	-27.5384	-11.9673	-20.9555	-15.9531	-25.2591
																						21.6	-12.8659	-29.8434	-11.5293	-20.022	-15.9391	-25.0582
																						21.65	-16.072	-32.4571	-11.1236	-18.927	-16.0598	-25.0278
																						21.7	-19.4684	-35.2935	-10.6389	-17.7135	-16.2703	-25.0872
																						21.75	-22.8828	-38.1872	-10.0357	-16.4497	-16.4987	-25.2543
																						21.8	-26.1392	-40.9661	-9.38229	-15.1679	-16.7989	-25.4483
																						21.85	-29.0797	-43.4542	-8.71809	-13.8826	-17.0093	-25.6334
																						21.9	-31.5893	-45.5187	-8.0108	-12.6691	-17.2198	-25.7915
																						21.95	-33.5963	-47.0948	-7.28915	-11.5776	-17.4392	-25.9137
																						22	-35.0827	-48.1503	-6.5639	-10.5651	-17.6816	-26.0932
																						22.05	-36.0592	-48.7104	-5.88893	-9.63527	-18.0137	-26.2368
																						22.1	-36.569	-48.811	-5.2714	-8.77359	-19.0279	-26.542
																						22.15	-36.6839	-48.5022	-4.7149	-8.04835	-20.3743	-27.0626
																						22.2	-36.4577	-47.8631	-4.21225	-7.438	-21.7117	-27.7627	-0.396282	-1.31614	-2.49925	-4.18185	-8.32091	-14.5544	-23.853	-30.6705	-34.9466	-37.925	-43.2241	-44.6991	-46.7282	-48.392	-49.6882	-0.396282	-1.31614	-2.49925	-4.18185	-8.32091	-14.5544
																						22.25	-35.9515	-46.9512	-3.72756	-6.9569	-22.6631	-28.4179	-0.351523	-1.30075	-2.43998	-4.07057	-8.1332	-13.9607	-22.7516	-29.3909	-33.4034	-36.2728	-41.703	-43.1016	-45.1437	-46.8735	-48.2358	-0.351523	-1.30075	-2.43998	-4.07057	-8.1332	-13.9607
																						22.3	-14.2155	-16.9536	-3.25723	-6.54761	-23.2735	-28.9385	-0.290488	-1.2968	-2.38733	-3.94074	-7.93839	-13.3713	-21.6578	-28.1222	-31.8623	-34.6179	-40.1621	-41.4875	-43.5258	-45.3208	-46.7035	-0.290488	-1.2968	-2.38733	-3.94074	-7.93839	-13.3713
																						22.35	-13.9751	-16.8954	-2.82281	-6.13113	-23.6056	-29.2347	-0.217246	-1.31947	-2.34314	-3.79713	-7.73607	-12.7766	-20.5812	-26.8649	-30.3264	-32.9826	-38.6146	-39.8732	-41.8975	-43.7559	-45.1124	-0.217246	-1.31947	-2.34314	-3.79713	-7.73607	-12.7766
																						22.4	-13.5804	-16.647	-2.46019	-5.69311	-23.5248	-29.1809	-0.144004	-1.35461	-2.3117	-3.64623	-7.53079	-12.1751	-19.5469	-25.6298	-28.8254	-31.3824	-37.0781	-38.2701	-40.2685	-42.1905	-43.4804	-0.144004	-1.35461	-2.3117	-3.64623	-7.53079	-12.1751
																						22.45	-13.0787	-16.2468	-2.15501	-5.24433	-23.1209	-28.777	-0.0829687	-1.38752	-2.30022	-3.49675	-7.3125	-11.5869	-18.5807	-24.4319	-27.3878	-29.8191	-35.5721	-36.6749	-38.6655	-40.6286	-41.8375	-0.0829687	-1.38752	-2.30022	-3.49675	-7.3125	-11.5869
																						22.5	-12.503	-15.7183	-1.91446	-4.85298	-22.4836	-28.1397	-0.0341406	-1.4069	-2.30234	-3.35549	-7.08482	-11.0328	-17.6715	-23.2695	-26.0291	-28.313	-34.1056	-35.0936	-37.1035	-39.086	-40.1922	-0.0341406	-1.4069	-2.30234	-3.35549	-7.08482	-11.0328
																						22.55	-11.872	-15.0783	-1.7134	-4.54781	-27.6578	-24.3678	0.0146875	-1.41314	-2.31076	-3.23181	-6.84938	-10.5309	-16.826	-22.1535	-24.7567	-26.8718	-32.6707	-33.5306	-35.5875	-37.564	-38.5544	0.0146875	-1.41314	-2.31076	-3.23181	-6.84938	-10.5309
																						22.6	-11.2149	-14.3645	-1.57338	-4.30008	-26.4048	-23.6749	0.067585	-1.41433	-2.31721	-3.12958	-6.60185	-10.0811	-16.0275	-21.0917	-23.5495	-25.499	-31.2584	-32.0015	-34.1247	-36.0576	-36.9272	0.067585	-1.41433	-2.31721	-3.12958	-6.60185	-10.0811
																						22.65	-10.5396	-13.5968	-1.46567	-4.08107	-25.0673	-22.8382	0.108275	-1.41808	-2.31657	-3.0391	-6.35236	-9.68485	-15.2687	-20.0885	-22.3833	-24.2062	-29.884	-30.5047	-32.7049	-34.5601	-35.3154	0.108275	-1.41808	-2.31657	-3.0391	-6.35236	-9.68485
																						22.7	-9.8502	-12.8095	-1.37591	-3.88001	-23.8062	-21.95	0.136758	-1.43166	-2.30305	-2.95371	-6.10153	-9.30925	-14.5405	-19.1338	-21.259	-22.9776	-28.5509	-29.0468	-31.3176	-33.0766	-33.7234	0.136758	-1.43166	-2.30305	-2.95371	-6.10153	-9.30925
																						22.75	-9.15804	-12.033	-1.35078	-3.66818	-22.5401	-20.9587	0.169311	-1.45385	-2.2579	-2.87785	-5.84846	-8.94816	-13.8394	-18.223	-20.167	-21.8141	-27.2509	-27.6307	-29.9562	-31.6072	-32.1581	0.169311	-1.45385	-2.2579	-2.87785	-5.84846	-8.94816
																						22.8	-8.47446	-11.2763	-1.36873	-3.45636	-21.2593	-19.9294	0.205932	-1.48312	-2.17809	-2.81104	-5.59119	-8.59403	-13.1728	-17.3415	-19.1112	-20.7063	-25.9974	-26.264	-28.6188	-30.1566	-30.627	0.205932	-1.48312	-2.17809	-2.81104	-5.59119	-8.59403
																						22.85	-7.81795	-10.5588	-1.38309	-3.29479	-19.9184	-18.9626	0.238483	-1.52175	-2.07632	-2.75198	-5.3307	-8.23382	-12.5338	-16.4889	-18.1101	-19.6461	-24.7765	-24.9597	-27.3124	-28.7342	-29.1334	0.238483	-1.52175	-2.07632	-2.75198	-5.3307	-8.23382
																						22.9	-7.18899	-9.88577	-1.32565	-3.19068	-18.6964	-17.9165	0.271035	-1.55957	-1.96071	-2.69453	-5.0832	-7.86138	-11.9266	-15.6549	-17.1594	-18.6112	-23.5963	-23.7277	-26.0409	-27.3582	-27.6934	0.271035	-1.55957	-1.96071	-2.69453	-5.0832	-7.86138
																						22.95	-6.57016	-9.2515	-1.19281	-3.12246	-17.4669	-16.9722	0.295449	-1.59026	-1.84712	-2.64418	-4.85195	-7.48992	-11.3539	-14.8566	-16.2696	-17.6138	-22.4464	-22.576	-24.8101	-26.0522	-26.3245	0.295449	-1.59026	-1.84712	-2.64418	-4.85195	-7.48992
																						23	-5.97268	-8.6502	-1.0492	-3.01116	-16.2745	-16.0414	0.315795	-1.59916	-1.74692	-2.58542	-4.63933	-7.13157	-10.8132	-14.0847	-15.4497	-16.6644	-21.3269	-21.4939	-23.627	-24.8251	-25.0331	0.315795	-1.59916	-1.74692	-2.58542	-4.63933	-7.13157
																						23.05	-5.39703	-8.07966	-0.923536	-2.8855	-15.1364	-15.0534	0.323933	-1.59179	-1.66301	-2.53484	-4.43489	-6.78142	-10.3133	-13.3577	-14.6909	-15.7639	-20.2441	-20.4688	-22.505	-23.6714	-23.8232	0.323933	-1.59179	-1.66301	-2.53484	-4.43489	-6.78142
																						23.1	-4.83649	-7.54122	-0.823008	-2.73112	-14.1242	-14.0993	0.328002	-1.55725	-1.60207	-2.48818	-4.23163	-6.44596	-9.86594	-12.6927	-13.9914	-14.9119	-19.2111	-19.503	-21.4313	-22.5876	-22.6927	0.328002	-1.55725	-1.60207	-2.48818	-4.23163	-6.44596
																						23.15	-4.30225	-7.02889	-0.740431	-2.58032	-13.0758	-13.198	0.328002	-1.50483	-1.56639	-2.45299	-4.03008	-6.14723	-9.46189	-12.0938	-13.3319	-14.1146	-18.2352	-18.5886	-20.3995	-21.5521	-21.6495	0.328002	-1.50483	-1.56639	-2.45299	-4.03008	-6.14723
																						23.2	-3.78756	-6.5511	-0.665034	-2.42594	-12.0355	-12.3685	0.319863	-1.43149	-1.5418	-2.42424	-3.83034	-5.87823	-9.07887	-11.548	-12.7127	-13.3813	-17.3188	-17.725	-19.4056	-20.5703	-20.688	0.319863	-1.43149	-1.5418	-2.42424	-3.83034	-5.87823
																						23.25	-3.28922	-6.10895	-0.589638	-2.2931	-11.1198	-11.5038	0.303588	-1.34224	-1.51386	-2.39249	-3.64424	-5.64357	-8.7102	-11.0494	-12.1208	-12.7083	-16.4629	-16.9141	-18.4607	-19.6338	-19.7965	0.303588	-1.34224	-1.51386	-2.39249	-3.64424	-5.64357
																						23.3	-2.81842	-5.70355	-0.535783	-2.19975	-10.2565	-10.7574	0.275104	-1.2379	-1.49235	-2.34395	-3.47916	-5.43925	-8.34051	-10.5875	-11.5587	-12.0988	-15.6717	-16.1448	-17.5667	-18.7413	-18.9665	0.275104	-1.2379	-1.49235	-2.34395	-3.47916	-5.43925
																						23.35	-2.38631	-5.32878	-0.481929	-2.16385	-9.48993	-10.0043	0.222207	-1.12328	-1.45842	-2.28492	-3.3462	-5.25271	-7.99052	-10.1595	-11.0365	-11.5515	-14.9528	-15.4211	-16.7243	-17.8901	-18.1878	0.222207	-1.12328	-1.45842	-2.28492	-3.3462	-5.25271
																						23.4	-2.01478	-4.98563	-0.442436	-2.16026	-8.74809	-9.27212	0.169311	-1.00718	-1.42153	-2.22958	-3.23986	-5.07095	-7.67231	-9.76186	-10.5593	-11.0477	-14.2922	-14.7421	-15.9332	-17.0846	-17.4494	0.169311	-1.00718	-1.42153	-2.22958	-3.23986	-5.07095
																						23.45	-1.70063	-4.66788	-0.395762	-2.1459	-8.03062	-8.56133	0.116413	-0.882046	-1.37878	-2.1797	-3.15029	-4.90915	-7.38131	-9.39862	-10.136	-10.6051	-13.6838	-14.1143	-15.2007	-16.3287	-16.7392	0.116413	-0.882046	-1.37878	-2.1797	-3.15029	-4.90915
																						23.5	-1.45854	-4.37644	-0.313185	-2.12077	-7.40901	-7.9892	0.0594473	-0.752478	-1.34344	-2.12466	-3.08368	-4.7618	-7.12066	-9.0613	-9.75864	-10.2121	-13.1165	-13.5192	-14.5288	-15.629	-16.0605	0.0594473	-0.752478	-1.34344	-2.12466	-3.08368	-4.7618
																						23.55	-1.2709	-4.10501	-0.194705	-2.06691	-6.77525	-7.39462	-0.0056572	-0.627085	-1.31645	-2.06586	-3.03377	-4.61497	-6.87286	-8.75728	-9.41468	-9.8526	-12.5787	-12.9577	-13.9071	-14.9958	-15.4036	-0.0056572	-0.627085	-1.31645	-2.06586	-3.03377	-4.61497
																						23.6	-1.13088	-3.84368	-0.0331412	-2.0346	-6.22778	-6.90369	-0.0666923	-0.498152	-1.29459	-1.99237	-3.01445	-4.46673	-6.64451	-8.48138	-9.08308	-9.51821	-12.0665	-12.4224	-13.3324	-14.4224	-14.7908	-0.0666923	-0.498152	-1.29459	-1.99237	-3.01445	-4.46673
																						23.65	-1.01004	-3.58963	0.139193	-1.99511	-5.69455	-6.41805	-0.135865	-0.374191	-1.27046	-1.91346	-3.01503	-4.323	-6.43379	-8.23621	-8.75465	-9.2123	-11.5838	-11.9133	-12.8092	-13.9177	-14.2231	-0.135865	-0.374191	-1.27046	-1.91346	-3.01503	-4.323
																						23.7	-0.883583	-3.33648	0.268444	-1.93048	-5.29197	-5.97397	-0.192832	-0.267749	-1.25289	-1.82607	-3.04499	-4.18141	-6.23865	-8.00788	-8.42394	-8.93791	-11.1297	-11.4342	-12.3335	-13.4535	-13.6973	-0.192832	-0.267749	-1.25289	-1.82607	-3.04499	-4.18141
																						23.75	-0.74459	-3.08494	0.361792	-1.81559	-4.88516	-5.58073	-0.24166	-0.183193	-1.23026	-1.7433	-3.09332	-4.03939	-6.06091	-7.78627	-8.10557	-8.68146	-10.7236	-10.9924	-11.9007	-13.0175	-13.2012	-0.24166	-0.183193	-1.23026	-1.7433	-3.09332	-4.03939
																						23.8	-0.611316	-2.8429	0.415647	-1.65762	-4.52775	-5.20272	-0.28235	-0.116723	-1.20718	-1.66189	-3.15296	-3.90643	-5.88588	-7.55291	-7.80574	-8.44131	-10.3763	-10.5908	-11.5059	-12.6051	-12.7223	-0.28235	-0.116723	-1.20718	-1.66189	-3.15296	-3.90643
																						23.85	-0.476863	-2.62542	0.491043	-1.52837	-4.20157	-4.8402	-0.302695	-0.0767185	-1.18414	-1.58664	-3.21267	-3.78371	-5.70689	-7.30543	-7.53861	-8.19927	-10.078	-10.2199	-11.1439	-12.2071	-12.2558	-0.302695	-0.0767185	-1.18414	-1.58664	-3.21267	-3.78371
																						23.9	-0.359435	-2.4331	0.609523	-1.41707	-3.87947	-4.5293	-0.290488	-0.0633935	-1.14528	-1.51818	-3.25296	-3.66419	-5.52521	-7.04532	-7.314	-7.94913	-9.80636	-9.8821	-10.809	-11.8385	-11.8047	-0.290488	-0.0633935	-1.14528	-1.51818	-3.25296	-3.66419
																						23.95	-0.266488	-2.27379	0.767497	-1.31295	-3.54331	-4.18945	-0.24166	-0.0850773	-1.10727	-1.45709	-3.27866	-3.54881	-5.34607	-6.79021	-7.11312	-7.68856	-9.5512	-9.57945	-10.4914	-11.4897	-11.3678	-0.24166	-0.0850773	-1.10727	-1.45709	-3.27866	-3.54881
																						24	-0.198254	-2.16239	0.92906	-1.23037	-3.21983	-3.88369	-0.168418	-0.125666	-1.07858	-1.41202	-3.2986	-3.42624	-5.1827	-6.54943	-6.93734	-7.42316	-9.32232	-9.30163	-10.1809	-11.1629	-10.9594	-0.168418	-0.125666	-1.07858	-1.41202	-3.2986	-3.42624
																						24.05	-0.158576	-2.09232	1.07626	-1.17293	-2.97168	-3.49549	-0.0829687	-0.185312	-1.05953	-1.38751	-3.32559	-3.30129	-5.04416	-6.32812	-6.76754	-7.15838	-9.11718	-9.05035	-9.87536	-10.8559	-10.5819	-0.0829687	-0.185312	-1.05953	-1.38751	-3.32559	-3.30129
																						24.1	-0.147697	-2.05334	1.20551	-1.09394	-2.69994	-3.23145	0.0228262	-0.247876	-1.06259	-1.37989	-3.34392	-3.17466	-4.91906	-6.12317	-6.60481	-6.89138	-8.92089	-8.80676	-9.5804	-10.5706	-10.229	0.0228262	-0.247876	-1.06259	-1.37989	-3.34392	-3.17466
																						24.15	-0.147876	-2.02801	1.34195	-1.00059	-2.45832	-2.95709	0.132689	-0.301275	-1.07987	-1.37733	-3.35406	-3.04696	-4.79186	-5.91509	-6.43792	-6.6192	-8.71839	-8.56814	-9.30158	-10.2964	-9.89827	0.132689	-0.301275	-1.07987	-1.37733	-3.35406	-3.04696
																						24.2	-0.152169	-2.00606	1.48915	-0.860571	-2.18382	-2.78921	0.242553	-0.357825	-1.12379	-1.38015	-3.3524	-2.9228	-4.67136	-5.70058	-6.26369	-6.33876	-8.5067	-8.32755	-9.04023	-10.0306	-9.58726	0.242553	-0.357825	-1.12379	-1.38015	-3.3524	-2.9228
																						24.25	-0.135642	-1.98437	1.64353	-0.681056	-2.00196	-2.62023	0.340209	-0.409483	-1.18235	-1.3805	-3.3271	-2.80268	-4.55	-5.48846	-6.08288	-6.06313	-8.27866	-8.09827	-8.79751	-9.77439	-9.2973	0.340209	-0.409483	-1.18235	-1.3805	-3.3271	-2.80268
																						24.3	-0.0949185	-1.96339	1.77996	-0.526673	-1.8767	-2.47716	0.425658	-0.448201	-1.23944	-1.38272	-3.29073	-2.7033	-4.4283	-5.29155	-5.88807	-5.80938	-8.04328	-7.88533	-8.57853	-9.51682	-9.03369	0.425658	-0.448201	-1.23944	-1.38272	-3.29073	-2.7033
																						24.35	-0.0194335	-1.93639	1.87331	-0.401012	-1.76302	-2.31525	0.494831	-0.474057	-1.29522	-1.41146	-3.23546	-2.62913	-4.31488	-5.11447	-5.69615	-5.58635	-7.80541	-7.68146	-8.38017	-9.25887	-8.78938	0.494831	-0.474057	-1.29522	-1.41146	-3.23546	-2.62913
																						24.4	0.0798622	-1.91094	1.94871	-0.282532	-1.71465	-2.10763	0.551797	-0.487119	-1.3539	-1.46286	-3.1697	-2.57644	-4.20201	-4.95363	-5.51175	-5.39466	-7.57797	-7.47928	-8.18292	-8.99329	-8.56535	0.551797	-0.487119	-1.3539	-1.46286	-3.1697	-2.57644
																						24.45	0.191997	-1.89464	2.03488	-0.124559	-1.57888	-1.90824	0.572143	-0.479313	-1.41153	-1.52082	-3.08558	-2.53334	-4.09413	-4.8176	-5.34351	-5.21454	-7.36563	-7.27541	-7.97531	-8.72498	-8.35841	0.572143	-0.479313	-1.41153	-1.52082	-3.08558	-2.53334
																						24.5	0.291671	-1.87708	2.12104	0.0441854	-1.49023	-1.77102	0.555866	-0.462901	-1.47229	-1.58551	-2.99145	-2.50824	-3.98752	-4.71899	-5.19186	-5.04649	-7.16081	-7.06233	-7.76209	-8.45466	-8.18154	0.555866	-0.462901	-1.47229	-1.58551	-2.99145	-2.50824
																						24.55	0.37152	-1.85505	2.21798	0.180617	-1.36782	-1.60626	0.511107	-0.450139	-1.52815	-1.64895	-2.89158	-2.48513	-3.89468	-4.66221	-5.06535	-4.88281	-6.95589	-6.85684	-7.53571	-8.18296	-8.01508	0.511107	-0.450139	-1.52815	-1.64895	-2.89158	-2.48513
																						24.6	0.427781	-1.83248	2.30056	0.266784	-1.27436	-1.5307	0.437865	-0.432935	-1.57105	-1.695	-2.79834	-2.46421	-3.8118	-4.62723	-4.9562	-4.73204	-6.74722	-6.67167	-7.30891	-7.92269	-7.86374	0.437865	-0.432935	-1.57105	-1.695	-2.79834	-2.46421
																						24.65	0.456709	-1.80611	2.39032	0.291916	-1.10205	-1.3649	0.33614	-0.419466	-1.59701	-1.71969	-2.72005	-2.44569	-3.73505	-4.61026	-4.85252	-4.60674	-6.54336	-6.50316	-7.10659	-7.67028	-7.69958	0.33614	-0.419466	-1.59701	-1.71969	-2.72005	-2.44569
																						24.7	0.461725	-1.77268	2.48726	0.313458	-0.976462	-1.2884	0.222207	-0.401629	-1.58982	-1.72315	-2.66905	-2.43382	-3.66465	-4.61154	-4.75052	-4.50725	-6.34872	-6.35172	-6.94138	-7.4384	-7.51497	0.222207	-0.401629	-1.58982	-1.72315	-2.66905	-2.43382
																						24.75	0.457046	-1.7253	2.59856	0.363722	-0.843643	-1.19354	0.116413	-0.391664	-1.55768	-1.70546	-2.6414	-2.42875	-3.58858	-4.61909	-4.64231	-4.4257	-6.1514	-6.22582	-6.80552	-7.21933	-7.29815	0.116413	-0.391664	-1.55768	-1.70546	-2.6414	-2.42875
																						24.8	0.453289	-1.66067	2.6919	0.388854	-0.793269	-1.10728	0.0391016	-0.373321	-1.50472	-1.67078	-2.61686	-2.42249	-3.51109	-4.62498	-4.53626	-4.34607	-5.95578	-6.12172	-6.69528	-7.02158	-7.07798	0.0391016	-0.373321	-1.50472	-1.67078	-2.61686	-2.42249
																						24.85	0.446715	-1.57909	2.79602	0.392445	-0.798328	-1.02967	-0.00158787	-0.358836	-1.43913	-1.61105	-2.5996	-2.41924	-3.43638	-4.62123	-4.42851	-4.25232	-5.78244	-6.03968	-6.59062	-6.83733	-6.8589	-0.00158787	-0.358836	-1.43913	-1.61105	-2.5996	-2.41924
																						24.9	0.437194	-1.48439	2.89655	0.356542	-0.768991	-1.04152	-0.0137949	-0.34009	-1.37315	-1.53446	-2.58159	-2.41503	-3.36866	-4.61616	-4.33145	-4.15685	-5.64381	-5.9759	-6.48368	-6.67095	-6.64937	-0.0137949	-0.34009	-1.37315	-1.53446	-2.58159	-2.41503
																						24.95	0.42458	-1.39122	2.92886	0.291916	-0.76801	-0.990261	-0.00158787	-0.313038	-1.2987	-1.44517	-2.56696	-2.40997	-3.29993	-4.61396	-4.24116	-4.05986	-5.53604	-5.92245	-6.36249	-6.52271	-6.47	-0.00158787	-0.313038	-1.2987	-1.44517	-2.56696	-2.40997
																						25	0.397982	-1.30697	2.89296	0.234471	-0.696586	-0.920805	0.0187569	-0.289901	-1.21581	-1.35541	-2.56394	-2.40415	-3.23029	-4.61883	-4.17	-3.96149	-5.4593	-5.87547	-6.23947	-6.3847	-6.32106	0.0187569	-0.289901	-1.21581	-1.35541	-2.56394	-2.40415
																						25.05	0.360859	-1.23548	2.82833	0.194978	-0.671335	-0.815222	0.0350332	-0.270697	-1.14078	-1.26932	-2.57257	-2.39358	-3.15983	-4.62683	-4.12624	-3.87004	-5.39747	-5.827	-6.12297	-6.26119	-6.21091	0.0350332	-0.270697	-1.14078	-1.26932	-2.57257	-2.39358
																						25.1	0.316673	-1.17698	2.74576	0.191388	-0.629363	-0.664557	0.0431709	-0.271718	-1.06958	-1.17879	-2.58479	-2.37427	-3.08457	-4.62583	-4.08964	-3.78157	-5.34257	-5.77719	-6.00907	-6.14425	-6.11533	0.0431709	-0.271718	-1.06958	-1.17879	-2.58479	-2.37427
																						25.15	0.272495	-1.12809	2.65959	0.22011	-0.561636	-0.57654	0.0350332	-0.297044	-1.01444	-1.09608	-2.59251	-2.35035	-3.00866	-4.62407	-4.05218	-3.71247	-5.27845	-5.72211	-5.91829	-6.03403	-6.01416	0.0350332	-0.297044	-1.01444	-1.09608	-2.59251	-2.35035
																						25.2	0.224612	-1.09978	2.59855	0.252423	-0.495022	-0.506309	0.0309639	-0.354825	-0.963171	-1.02935	-2.59577	-2.33408	-2.94031	-4.6135	-3.99767	-3.66284	-5.21336	-5.65784	-5.84669	-5.91849	-5.9035	0.0309639	-0.354825	-0.963171	-1.02935	-2.59577	-2.33408
																						25.25	0.16933	-1.07788	2.56983	0.238062	-0.357664	-0.471831	0.0391016	-0.424726	-0.919869	-0.970501	-2.59461	-2.3133	-2.87143	-4.58605	-3.92618	-3.6287	-5.15554	-5.59667	-5.79439	-5.78961	-5.77128	0.0391016	-0.424726	-0.919869	-0.970501	-2.59461	-2.3133
																						25.3	0.0993566	-1.059	2.51957	0.202159	-0.266192	-0.446193	0.0594473	-0.498619	-0.888618	-0.927695	-2.58094	-2.30435	-2.80617	-4.54584	-3.83373	-3.60201	-5.10101	-5.53466	-5.75337	-5.65972	-5.63391	0.0594473	-0.498619	-0.888618	-0.927695	-2.58094	-2.30435
																						25.35	0.0289455	-1.04333	2.45494	0.148304	-0.19363	-0.438384	0.0838614	-0.560236	-0.861299	-0.909094	-2.55885	-2.29505	-2.73641	-4.50923	-3.72852	-3.57469	-5.04986	-5.47188	-5.70746	-5.52894	-5.4915	0.0838614	-0.560236	-0.861299	-0.909094	-2.55885	-2.29505
																						25.4	-0.0276359	-1.0346	2.35082	0.0872691	-0.0771025	-0.349683	0.112344	-0.601446	-0.846062	-0.914722	-2.53245	-2.27731	-2.67036	-4.47218	-3.62688	-3.52647	-5.00623	-5.40436	-5.64859	-5.39735	-5.36856	0.112344	-0.601446	-0.846062	-0.914722	-2.53245	-2.27731
																						25.45	-0.0704924	-1.02941	2.22157	0.051366	0.0206063	-0.242929	0.124551	-0.634462	-0.859198	-0.936461	-2.49361	-2.25521	-2.61618	-4.42253	-3.53294	-3.46554	-4.97018	-5.33216	-5.56871	-5.27318	-5.27334	0.124551	-0.634462	-0.859198	-0.936461	-2.49361	-2.25521
																						25.5	-0.0997118	-1.0315	2.08155	0.0477757	0.0456829	-0.20789	0.104206	-0.659292	-0.888511	-0.966189	-2.43017	-2.22474	-2.57798	-4.36847	-3.45895	-3.37976	-4.94585	-5.25127	-5.48011	-5.16057	-5.20998	0.104206	-0.659292	-0.888511	-0.966189	-2.43017	-2.22474
																						25.55	-0.122569	-1.03742	1.90921	0.0405951	0.159732	-0.145842	0.0472403	-0.680007	-0.929943	-1.00392	-2.34621	-2.18183	-2.55579	-4.31003	-3.40089	-3.28137	-4.92921	-5.14956	-5.39504	-5.06367	-5.15821	0.0472403	-0.680007	-0.929943	-1.00392	-2.34621	-2.18183
																						25.6	-0.146338	-1.05451	1.70816	0.00828238	0.201228	-0.047816	-0.0463476	-0.684408	-0.983503	-1.04561	-2.25394	-2.13059	-2.53743	-4.25131	-3.36692	-3.19077	-4.89998	-5.03113	-5.32578	-4.98253	-5.12623	-0.0463476	-0.684408	-0.983503	-1.04561	-2.25394	-2.13059
																						25.65	-0.178277	-1.0865	1.51787	-0.0204401	0.286892	-0.0305048	-0.152142	-0.676567	-1.03292	-1.09533	-2.16154	-2.07511	-2.53921	-4.20049	-3.35301	-3.11206	-4.85818	-4.89605	-5.27643	-4.90093	-5.1141	-0.152142	-0.676567	-1.03292	-1.09533	-2.16154	-2.07511
																						25.7	-0.218477	-1.12992	1.30604	-0.0132594	0.434711	-0.0221084	-0.266074	-0.672762	-1.06601	-1.14495	-2.07308	-2.01133	-2.56521	-4.14538	-3.35106	-3.04527	-4.80386	-4.76061	-5.24706	-4.81079	-5.10153	-0.266074	-0.672762	-1.06601	-1.14495	-2.07308	-2.01133
																						25.75	-0.26342	-1.18848	1.11935	0.0190533	0.528033	0.0222461	-0.380006	-0.664861	-1.09089	-1.19042	-1.99672	-1.93927	-2.61953	-4.09007	-3.34888	-2.98636	-4.74926	-4.63708	-5.21734	-4.72027	-5.08043	-0.380006	-0.664861	-1.09089	-1.19042	-1.99672	-1.93927
																						25.8	-0.313188	-1.24796	0.993686	0.0657272	0.593815	0.0756264	-0.469524	-0.669141	-1.11573	-1.22767	-1.92839	-1.85895	-2.69404	-4.02644	-3.34244	-2.91909	-4.70255	-4.5214	-5.18326	-4.63757	-5.03863	-0.469524	-0.669141	-1.11573	-1.22767	-1.92839	-1.85895
																						25.85	-0.357089	-1.30128	0.929061	0.0908594	0.623113	0.0841729	-0.52649	-0.673399	-1.14866	-1.26486	-1.86811	-1.77851	-2.75621	-3.95452	-3.33988	-2.84755	-4.66782	-4.41768	-5.15298	-4.57493	-4.99651	-0.52649	-0.673399	-1.14866	-1.26486	-1.86811	-1.77851
																						25.9	-0.391599	-1.34856	0.896748	0.0908594	0.669809	0.0837845	-0.546836	-0.66543	-1.17341	-1.28978	-1.81589	-1.6939	-2.80605	-3.88246	-3.35751	-2.75141	-4.63695	-4.34223	-5.11024	-4.52422	-4.96226	-0.546836	-0.66543	-1.17341	-1.28978	-1.81589	-1.6939
																						25.95	-0.420384	-1.37913	0.889567	0.0693175	0.724954	0.0924089	-0.534629	-0.641167	-1.18592	-1.30244	-1.77173	-1.60921	-2.82323	-3.81435	-3.39533	-2.63477	-4.60998	-4.28692	-5.07136	-4.50177	-4.93182	-0.534629	-0.641167	-1.18592	-1.30244	-1.77173	-1.60921
																						26	-0.454279	-1.3895	0.911109	0.0226436	0.73472	0.0651636	-0.502076	-0.600611	-1.17805	-1.31098	-1.73972	-1.54071	-2.81997	-3.75426	-3.44931	-2.5017	-4.58284	-4.23551	-5.03636	-4.49946	-4.90522	-0.502076	-0.600611	-1.17805	-1.31098	-1.73972	-1.54071
																						26.05	-0.486171	-1.37259	0.92188	-0.00966914	0.824791	0.109755	-0.457317	-0.551904	-1.14981	-1.30727	-1.728	-1.48842	-2.79628	-3.7022	-3.4991	-2.37665	-4.55964	-4.17987	-5.00932	-4.50916	-4.88656	-0.457317	-0.551904	-1.14981	-1.30727	-1.728	-1.48842
																						26.1	-0.519718	-1.33567	0.893158	-0.00966914	0.833628	0.100519	-0.412559	-0.507253	-1.10933	-1.28725	-1.73656	-1.46861	-2.76438	-3.65413	-3.53658	-2.26369	-4.54444	-4.10781	-4.99434	-4.5187	-4.8718	-0.412559	-0.507253	-1.10933	-1.28725	-1.73656	-1.46861
																						26.15	-0.526254	-1.2896	0.842893	-0.00607883	0.833057	0.190041	-0.367799	-0.466658	-1.0607	-1.24685	-1.7573	-1.47723	-2.72426	-3.6019	-3.56177	-2.1791	-4.52912	-4.02342	-4.97108	-4.51588	-4.84873	-0.367799	-0.466658	-1.0607	-1.24685	-1.7573	-1.47723
																						26.2	-0.513024	-1.24523	0.781858	0.0190533	0.86798	0.252658	-0.327109	-0.413847	-0.987629	-1.19014	-1.79019	-1.50207	-2.68002	-3.55368	-3.57466	-2.10664	-4.5015	-3.92671	-4.9477	-4.49259	-4.8011	-0.327109	-0.413847	-0.987629	-1.19014	-1.79019	-1.50207
																						26.25	-0.494444	-1.21343	0.749545	0.0585466	0.893537	0.234513	-0.274212	-0.34882	-0.910471	-1.11713	-1.83119	-1.54315	-2.64793	-3.50132	-3.57528	-2.06257	-4.45751	-3.83804	-4.90793	-4.45696	-4.72487	-0.274212	-0.34882	-0.910471	-1.11713	-1.83119	-1.54315
																						26.3	-0.474162	-1.19067	0.728003	0.0764981	0.918724	0.270242	-0.209107	-0.283785	-0.833298	-1.03189	-1.87622	-1.59639	-2.63613	-3.4489	-3.57176	-2.0347	-4.40123	-3.76555	-4.84772	-4.40089	-4.63631	-0.209107	-0.283785	-0.833298	-1.03189	-1.87622	-1.59639
																						26.35	-0.455824	-1.16626	0.731593	0.0441854	0.925606	0.270084	-0.139934	-0.22688	-0.772386	-0.95883	-1.92123	-1.6618	-2.64464	-3.39644	-3.5519	-2.00677	-4.35302	-3.70926	-4.75894	-4.34472	-4.53951	-0.139934	-0.22688	-0.772386	-0.95883	-1.92123	-1.6618
																						26.4	-0.439479	-1.13668	0.771087	-0.0491625	0.869321	0.31482	-0.0666923	-0.194382	-0.739943	-0.89796	-1.96214	-1.71497	-2.65718	-3.34392	-3.51572	-1.97471	-4.31694	-3.68138	-4.6416	-4.30881	-4.44263	-0.0666923	-0.194382	-0.739943	-0.89796	-1.96214	-1.71497
																						26.45	-0.421593	-1.102	0.832122	-0.160462	0.875548	0.323667	-0.0056572	-0.170017	-0.735972	-0.861486	-1.99488	-1.75997	-2.64933	-3.29544	-3.47135	-1.93853	-4.29709	-3.66565	-4.4957	-4.29317	-4.36193	-0.0056572	-0.170017	-0.735972	-0.861486	-1.99488	-1.75997
																						26.5	-0.409391	-1.0551	0.878796	-0.2574	0.890447	0.287646	0.0431709	-0.170061	-0.760474	-0.84941	-2.01134	-1.80088	-2.60891	-3.24692	-3.42288	-1.90231	-4.28532	-3.65799	-4.33347	-4.29781	-4.2893	0.0431709	-0.170061	-0.760474	-0.84941	-2.01134	-1.80088
																						26.55	-0.395742	-0.996052	0.918289	-0.332796	0.851203	0.242662	0.067585	-0.178239	-0.784967	-0.849527	-2.00742	-1.84177	-2.54404	-3.2065	-3.36216	-1.87418	-4.28164	-3.65028	-4.16711	-4.31053	-4.22882	0.067585	-0.178239	-0.784967	-0.849527	-2.00742	-1.84177
																						26.6	-0.384284	-0.921315	0.92906	-0.3687	0.811684	0.206663	0.0594473	-0.198619	-0.805381	-0.849632	-1.99129	-1.87043	-2.48728	-3.18233	-3.29326	-1.85415	-4.28199	-3.64253	-4.00476	-4.31912	-4.15606	0.0594473	-0.198619	-0.805381	-0.849632	-1.99129	-1.87043
																						26.65	-0.367879	-0.83454	0.939831	-0.383061	0.807806	0.188625	0.0309639	-0.223064	-0.817651	-0.853796	-1.97514	-1.90721	-2.44271	-3.16627	-3.20806	-1.84629	-4.29044	-3.61439	-3.86273	-4.3236	-4.07105	0.0309639	-0.223064	-0.817651	-0.853796	-1.97514	-1.90721
																						26.7	-0.350163	-0.753734	0.950602	-0.386651	0.767777	0.152643	-0.0260019	-0.247506	-0.838051	-0.866086	-1.95897	-1.9399	-2.43067	-3.15833	-3.11877	-1.85875	-4.29479	-3.58214	-3.74913	-4.31582	-3.96972	-0.0260019	-0.247506	-0.838051	-0.866086	-1.95897	-1.9399
																						26.75	-0.334766	-0.686128	0.936241	-0.383061	0.781366	0.134621	-0.0951757	-0.267876	-0.862515	-0.890575	-1.955	-1.96037	-2.4471	-3.15851	-3.02538	-1.89966	-4.29504	-3.5458	-3.65177	-4.29987	-3.86021	-0.0951757	-0.267876	-0.862515	-0.890575	-1.955	-1.96037
																						26.8	-0.321729	-0.642544	0.864435	-0.401012	0.785754	0.134557	-0.168418	-0.26383	-0.886974	-0.919126	-1.96323	-1.96455	-2.47978	-3.15866	-2.94011	-1.95276	-4.28306	-3.51756	-3.57473	-4.27575	-3.73438	-0.168418	-0.26383	-0.886974	-0.919126	-1.96323	-1.96455
																						26.85	-0.311093	-0.623032	0.749545	-0.436915	0.87071	0.125523	-0.229453	-0.239435	-0.923635	-0.951737	-1.97145	-1.93209	-2.51245	-3.16694	-2.8711	-2.01398	-4.2507	-3.50964	-3.51393	-4.24752	-3.60852	-0.229453	-0.239435	-0.923635	-0.951737	-1.97145	-1.93209
																						26.9	-0.310074	-0.631224	0.641836	-0.472818	0.928535	0.116495	-0.28235	-0.198763	-0.980638	-0.984343	-1.97152	-1.87115	-2.53697	-3.18741	-2.81427	-2.06703	-4.19798	-3.52204	-3.46125	-4.22334	-3.4867	-0.28235	-0.198763	-0.980638	-0.984343	-1.97152	-1.87115
																						26.95	-0.318712	-0.659987	0.587981	-0.49077	0.950263	0.15235	-0.318971	-0.158088	-1.06205	-1.01287	-1.96345	-1.79392	-2.54521	-3.20787	-2.77371	-2.1038	-4.13304	-3.5385	-3.40041	-4.21948	-3.3852	-0.318971	-0.158088	-1.06205	-1.01287	-1.96345	-1.79392
																						27	-0.351401	-0.691408	0.598752	-0.515902	0.980783	0.0715252	-0.347454	-0.121482	-1.14753	-1.03326	-1.94316	-1.71668	-2.53309	-3.22424	-2.7372	-2.11206	-4.05994	-3.53865	-3.32326	-4.22373	-3.29995	-0.347454	-0.121482	-1.14753	-1.03326	-1.94316	-1.71668
																						27.05	-0.404587	-0.72912	0.638246	-0.576937	0.9842	0.0535348	-0.380006	-0.0767354	-1.22893	-1.04551	-1.91879	-1.6435	-2.49654	-3.2284	-2.69661	-2.11218	-3.98276	-3.51845	-3.23797	-4.24424	-3.21874	-0.380006	-0.0767354	-1.22893	-1.04551	-1.91879	-1.6435
																						27.1	-0.467533	-0.76239	0.677739	-0.648743	0.960524	-0.0183065	-0.412559	-0.019781	-1.27778	-1.04147	-1.89036	-1.59066	-2.44778	-3.22441	-2.63567	-2.12042	-3.89742	-3.48602	-3.16486	-4.26881	-3.12939	-0.412559	-0.019781	-1.27778	-1.04147	-1.89036	-1.59066
																						27.15	-0.525908	-0.780482	0.742364	-0.702598	0.900786	-0.0901445	-0.465455	0.0615897	-1.30222	-1.03336	-1.85378	-1.57036	-2.37867	-3.21634	-2.56251	-2.14899	-3.81614	-3.43323	-3.12429	-4.28928	-3.03594	-0.465455	0.0615897	-1.30222	-1.03336	-1.85378	-1.57036
																						27.2	-0.568974	-0.787025	0.803399	-0.709778	0.894751	-0.117101	-0.518352	0.138891	-1.31037	-1.02118	-1.82126	-1.57041	-2.30141	-3.20827	-2.47713	-2.21011	-3.74299	-3.3723	-3.13661	-4.30161	-2.94248	-0.518352	0.138891	-1.31037	-1.02118	-1.82126	-1.57041
																						27.25	-0.59317	-0.782049	0.850073	-0.641563	0.915501	-0.197908	-0.559043	0.216195	-1.29818	-1.009	-1.80502	-1.57859	-2.22415	-3.19612	-2.39175	-2.29156	-3.68204	-3.30728	-3.20181	-4.29764	-2.85308	-0.559043	0.216195	-1.29818	-1.009	-1.80502	-1.57859
																						27.3	-0.602116	-0.758407	0.878796	-0.537444	0.846356	-0.251787	-0.579388	0.277222	-1.29006	-1.00902	-1.82132	-1.57456	-2.16316	-3.17176	-2.3267	-2.37301	-3.62514	-3.25854	-3.30362	-4.28553	-2.76366	-0.579388	0.277222	-1.29006	-1.00902	-1.82132	-1.57456
																						27.35	-0.595842	-0.726902	0.871615	-0.433325	0.795033	-0.260784	-0.57125	0.334182	-1.29414	-1.01718	-1.86611	-1.57052	-2.11437	-3.13925	-2.2942	-2.44631	-3.58045	-3.22606	-3.41763	-4.27341	-2.69051	-0.57125	0.334182	-1.29414	-1.01718	-1.86611	-1.57052
																						27.4	-0.585144	-0.691152	0.824941	-0.350748	0.797442	-0.197973	-0.546836	0.383004	-1.33484	-1.02941	-1.93123	-1.55834	-2.08999	-3.09046	-2.30239	-2.5074	-3.54795	-3.21391	-3.5235	-4.26535	-2.64583	-0.546836	0.383004	-1.33484	-1.02941	-1.93123	-1.55834
																						27.45	-0.56646	-0.654777	0.753135	-0.304074	0.799732	-0.19799	-0.502076	0.427759	-1.4081	-1.02942	-2.00043	-1.54616	-2.07782	-3.03353	-2.33498	-2.54813	-3.53987	-3.20583	-3.59273	-4.25321	-2.63369	-0.502076	0.427759	-1.4081	-1.02942	-2.00043	-1.54616
																						27.5	-0.561357	-0.628573	0.681329	-0.250219	0.837815	-0.215958	-0.453248	0.460306	-1.50983	-1.00502	-2.05741	-1.53398	-2.0697	-2.9766	-2.39198	-2.56852	-3.53991	-3.20588	-3.62534	-4.23292	-2.65003	-0.453248	0.460306	-1.50983	-1.00502	-2.05741	-1.53398
																						27.55	-0.562678	-0.608976	0.631065	-0.189184	0.866815	-0.224948	-0.400352	0.472509	-1.62784	-0.956205	-2.09812	-1.52179	-2.06566	-2.91966	-2.46933	-2.57263	-3.53589	-3.19372	-3.61318	-4.20042	-2.69485	-0.400352	0.472509	-1.62784	-0.956205	-2.09812	-1.52179
																						27.6	-0.57045	-0.599603	0.595162	-0.128149	0.850835	-0.224961	-0.351523	0.45216	-1.73771	-0.899249	-2.13069	-1.52588	-2.06568	-2.86272	-2.55074	-2.57266	-3.51965	-3.149	-3.5644	-4.15571	-2.7478	-0.351523	0.45216	-1.73771	-0.899249	-2.13069	-1.52588
																						27.65	-0.573923	-0.600476	0.562849	-0.0527528	0.879637	-0.287803	-0.314902	0.403329	-1.8191	-0.846363	-2.15104	-1.54217	-2.07791	-2.80985	-2.62401	-2.56862	-3.49527	-3.0758	-3.5034	-4.09879	-2.80481	-0.314902	0.403329	-1.8191	-0.846363	-2.15104	-1.54217
																						27.7	-0.55517	-0.618798	0.552078	0.0621369	0.791664	-0.25191	-0.286419	0.330084	-1.88014	-0.809751	-2.15512	-1.56253	-2.11048	-2.76511	-2.681	-2.56458	-3.46274	-2.99038	-3.45054	-4.01745	-2.85368	-0.286419	0.330084	-1.88014	-0.809751	-2.15512	-1.56253
																						27.75	-0.507031	-0.64382	0.537717	0.166256	0.703603	-0.278847	-0.266074	0.240563	-1.93304	-0.80162	-2.14293	-1.56661	-2.16339	-2.73664	-2.72578	-2.55646	-3.43022	-2.89682	-3.42209	-3.9361	-2.89034	-0.266074	0.240563	-1.93304	-0.80162	-2.14293	-1.56661
																						27.8	-0.429527	-0.671973	0.505404	0.227291	0.633412	-0.296807	-0.24166	0.134766	-1.98187	-0.821973	-2.11852	-1.55848	-2.22444	-2.71631	-2.76242	-2.528	-3.40176	-2.80733	-3.42619	-3.84254	-2.91886	-0.24166	0.134766	-1.98187	-0.821973	-2.11852	-1.55848
																						27.85	-0.337041	-0.696096	0.45155	0.273965	0.60802	-0.296815	-0.217246	0.024901	-2.03477	-0.870807	-2.08598	-1.52188	-2.28549	-2.69598	-2.79905	-2.48326	-3.40178	-2.72597	-3.4547	-3.74492	-2.95144	-0.217246	0.024901	-2.03477	-0.870807	-2.08598	-1.52188
																						27.9	-0.243953	-0.701846	0.408466	0.33859	0.582553	-0.287847	-0.176556	-0.0808958	-2.07547	-0.919641	-2.06971	-1.46492	-2.35467	-2.67972	-2.83162	-2.41411	-3.42214	-2.66089	-3.48727	-3.64322	-2.97588	-0.176556	-0.0808958	-2.07547	-0.919641	-2.06971	-1.46492
																						27.95	-0.168235	-0.685652	0.383334	0.413987	0.557015	-0.269902	-0.131797	-0.162277	-2.09582	-0.956267	-2.06565	-1.39982	-2.44013	-2.6716	-2.86012	-2.32053	-3.45064	-2.61615	-3.50764	-3.54965	-2.98404	-0.131797	-0.162277	-2.09582	-0.956267	-2.06565	-1.39982
																						28	-0.120675	-0.661891	0.358202	0.464251	0.585264	-0.234004	-0.0829687	-0.219245	-2.1121	-0.984754	-2.05752	-1.351	-2.52966	-2.68381	-2.88048	-2.21068	-3.47507	-2.58768	-3.51579	-3.47643	-2.97592	-0.0829687	-0.219245	-2.1121	-0.984754	-2.05752	-1.351
																						28.05	-0.0977006	-0.637762	0.315118	0.503744	0.577546	-0.216058	-0.038209	-0.239592	-2.10803	-0.996965	-2.03718	-1.34287	-2.60291	-2.71231	-2.89676	-2.09676	-3.48729	-2.56735	-3.5036	-3.42355	-2.95153	-0.038209	-0.239592	-2.10803	-0.996965	-2.03718	-1.34287
																						28.1	-0.0921506	-0.627642	0.236131	0.554009	0.56079	-0.108354	-0.00158787	-0.239593	-2.07141	-0.9929	-2.00056	-1.36729	-2.65175	-2.7408	-2.90491	-1.98691	-3.47103	-2.54702	-3.46699	-3.38287	-2.91492	-0.00158787	-0.239593	-2.07141	-0.9929	-2.00056	-1.36729
																						28.15	-0.10045	-0.642315	0.121242	0.611453	0.597831	-0.0455278	0.0350332	-0.223318	-1.9941	-0.976627	-1.94767	-1.42019	-2.66803	-2.76522	-2.88457	-1.88113	-3.41407	-2.52669	-3.41411	-3.33813	-2.86611	0.0350332	-0.223318	-1.9941	-0.976627	-1.94767	-1.42019
																						28.2	-0.122616	-0.678208	0.0350745	0.661718	0.652767	0.0980804	0.0716543	-0.198905	-1.8761	-0.964423	-1.88257	-1.48937	-2.6721	-2.77336	-2.83982	-1.78348	-3.31643	-2.51042	-3.35309	-3.28524	-2.81323	0.0716543	-0.198905	-1.8761	-0.964423	-1.88257	-1.48937
																						28.25	-0.155073	-0.731742	-0.000828506	0.672489	0.635845	0.13398	0.100137	-0.170422	-1.72555	-0.972563	-1.80526	-1.57889	-2.66804	-2.74896	-2.75438	-1.6899	-3.19843	-2.50229	-3.29613	-3.2405	-2.76441	0.100137	-0.170422	-1.72555	-0.972563	-1.80526	-1.57889
																						28.3	-0.197837	-0.795752	-0.0259606	0.679669	0.717606	0.187831	0.108275	-0.150078	-1.57093	-1.00919	-1.72388	-1.67655	-2.66397	-2.70827	-2.63232	-1.59632	-3.08451	-2.49823	-3.25545	-3.20388	-2.7278	0.108275	-0.150078	-1.57093	-1.00919	-1.72388	-1.67655
																						28.35	-0.229382	-0.852298	-0.0690443	0.672489	0.75444	0.178853	0.0960684	-0.129734	-1.42852	-1.06209	-1.64251	-1.76201	-2.67212	-2.65538	-2.49397	-1.48646	-2.99907	-2.51044	-3.25546	-3.18762	-2.7156	0.0960684	-0.129734	-1.42852	-1.06209	-1.64251	-1.76201
																						28.4	-0.246131	-0.897803	-0.151621	0.661718	0.809181	0.196802	0.0635157	-0.117528	-1.31052	-1.11905	-1.57333	-1.82711	-2.69246	-2.59842	-2.3597	-1.38067	-2.93397	-2.53893	-3.30429	-3.19576	-2.70747	0.0635157	-0.117528	-1.31052	-1.11905	-1.57333	-1.82711
																						28.45	-0.244507	-0.928687	-0.219837	0.625815	0.827975	0.241678	0.0146875	-0.101252	-1.21693	-1.18009	-1.51637	-1.87187	-2.70467	-2.54552	-2.24984	-1.29523	-2.89328	-2.57963	-3.38568	-3.22832	-2.69527	0.0146875	-0.101252	-1.21693	-1.18009	-1.51637	-1.87187
																						28.5	-0.235295	-0.952142	-0.237789	0.579141	0.783898	0.286555	-0.050416	-0.0768382	-1.13555	-1.22485	-1.47568	-1.90443	-2.6884	-2.4967	-2.1644	-1.23827	-2.86481	-2.6244	-3.49962	-3.26495	-2.68307	-0.050416	-0.0768382	-1.13555	-1.22485	-1.47568	-1.90443
																						28.55	-0.23287	-0.960999	-0.234198	0.518105	0.802612	0.358359	-0.127727	-0.0483553	-1.07045	-1.26554	-1.45941	-1.93291	-2.65178	-2.47229	-2.10744	-1.20979	-2.8526	-2.65695	-3.61356	-3.30564	-2.66274	-0.127727	-0.0483553	-1.07045	-1.26554	-1.45941	-1.93291
																						28.6	-0.233654	-0.951677	-0.216247	0.475022	0.767434	0.412212	-0.188763	-0.0239416	-1.01348	-1.28996	-1.45941	-1.95733	-2.59889	-2.47636	-2.07082	-1.20165	-2.8404	-2.67323	-3.71122	-3.34227	-2.63426	-0.188763	-0.0239416	-1.01348	-1.28996	-1.45941	-1.95733
																						28.65	-0.237658	-0.924187	-0.205476	0.478612	0.795052	0.41221	-0.237591	-0.0117349	-0.960585	-1.3103	-1.45534	-1.97361	-2.53786	-2.49671	-2.05048	-1.20572	-2.82413	-2.67324	-3.77632	-3.37483	-2.60171	-0.237591	-0.0117349	-0.960585	-1.3103	-1.45534	-1.97361
																						28.7	-0.241305	-0.903669	-0.191114	0.514515	0.777756	0.466063	-0.270143	-0.0035975	-0.915827	-1.32658	-1.45534	-1.98175	-2.46461	-2.52926	-2.04641	-1.20166	-2.80785	-2.66103	-3.80481	-3.39925	-2.58137	-0.270143	-0.0035975	-0.915827	-1.32658	-1.45534	-1.98175
																						28.75	-0.241014	-0.893723	-0.173163	0.57196	0.832235	0.475038	-0.302695	-0.0117355	-0.867	-1.33065	-1.45535	-1.96954	-2.39544	-2.55368	-2.05862	-1.18945	-2.79565	-2.65697	-3.78854	-3.40739	-2.58544	-0.302695	-0.0117355	-0.867	-1.33065	-1.45535	-1.96954
																						28.8	-0.229618	-0.894357	-0.162392	0.661718	0.823853	0.57377	-0.347454	-0.0402191	-0.82631	-1.33065	-1.45535	-1.93699	-2.32627	-2.57809	-2.06269	-1.17318	-2.79158	-2.66511	-3.74785	-3.39518	-2.61393	-0.347454	-0.0402191	-0.82631	-1.33065	-1.45535	-1.93699
																						28.85	-0.217898	-0.90199	-0.126489	0.776607	0.860321	0.582744	-0.408489	-0.0890475	-0.805966	-1.33879	-1.45535	-1.88817	-2.26931	-2.60251	-2.06269	-1.15691	-2.79972	-2.69766	-3.69496	-3.37484	-2.66683	-0.408489	-0.0890475	-0.805966	-1.33879	-1.45535	-1.88817
																						28.9	-0.213044	-0.916629	-0.0762249	0.898678	0.87881	0.582744	-0.481731	-0.166359	-0.818173	-1.35507	-1.46349	-1.81899	-2.22455	-2.6432	-2.06676	-1.14877	-2.82414	-2.75056	-3.63392	-3.34636	-2.72787	-0.481731	-0.166359	-0.818173	-1.35507	-1.46349	-1.81899
																						28.95	-0.229428	-0.927512	-0.0223704	0.970484	0.888297	0.528888	-0.563111	-0.251809	-0.854794	-1.37948	-1.47162	-1.72948	-2.192	-2.68796	-2.07083	-1.14877	-2.86076	-2.81567	-3.5851	-3.33009	-2.7889	-0.563111	-0.251809	-0.854794	-1.37948	-1.47162	-1.72948
																						29	-0.263469	-0.927463	0.0243036	0.999206	0.906735	0.475033	-0.632285	-0.337258	-0.903623	-1.39983	-1.47569	-1.61554	-2.16758	-2.74086	-2.09525	-1.15691	-2.89739	-2.8645	-3.55662	-3.31788	-2.8418	-0.632285	-0.337258	-0.903623	-1.39983	-1.47569	-1.61554
																						29.05	-0.300815	-0.909311	0.0350745	1.02075	0.871294	0.349371	-0.685182	-0.402362	-0.944314	-1.4039	-1.47162	-1.48534	-2.14317	-2.79376	-2.15628	-1.16912	-2.93401	-2.89298	-3.54441	-3.31788	-2.87843	-0.685182	-0.402362	-0.944314	-1.4039	-1.47162	-1.48534
																						29.1	-0.330705	-0.87306	0.0278939	1.06742	0.88071	0.304492	-0.709596	-0.434914	-0.972796	-1.39169	-1.45535	-1.35513	-2.11876	-2.83852	-2.24173	-1.1854	-2.98284	-2.89705	-3.53627	-3.31788	-2.8825	-0.709596	-0.434914	-0.972796	-1.39169	-1.45535	-1.35513
																						29.15	-0.342377	-0.82949	0.0494357	1.10692	0.800347	0.268588	-0.69332	-0.422708	-0.985004	-1.37135	-1.43094	-1.23713	-2.09028	-2.867	-2.34346	-1.19354	-3.04794	-2.87264	-3.51593	-3.30975	-2.87029	-0.69332	-0.422708	-0.985004	-1.37135	-1.43094	-1.23713
																						29.2	-0.34661	-0.792966	0.135603	1.13205	0.74689	0.250636	-0.640423	-0.382017	-0.976866	-1.33472	-1.39025	-1.14761	-2.06179	-2.85886	-2.43298	-1.18133	-3.11712	-2.84009	-3.48338	-3.2894	-2.84588	-0.640423	-0.382017	-0.976866	-1.33472	-1.39025	-1.14761
																						29.25	-0.354182	-0.767085	0.286396	1.12487	0.70239	0.277563	-0.559043	-0.320982	-0.96059	-1.30217	-1.34549	-1.08658	-2.04552	-2.82224	-2.50215	-1.15692	-3.17815	-2.81975	-3.42235	-3.26906	-2.8174	-0.559043	-0.320982	-0.96059	-1.30217	-1.34549	-1.08658
																						29.3	-0.368694	-0.755442	0.469501	1.14641	0.666847	0.24166	-0.473594	-0.24774	-0.919901	-1.26555	-1.29259	-1.03775	-2.04552	-2.76121	-2.5347	-1.1203	-3.21071	-2.82788	-3.3369	-3.24465	-2.78485	-0.473594	-0.24774	-0.919901	-1.26555	-1.29259	-1.03775
																						29.35	-0.393741	-0.754454	0.652607	1.18231	0.738996	0.19678	-0.412559	-0.186705	-0.871073	-1.233	-1.23969	-1.0052	-2.0618	-2.68797	-2.55098	-1.07147	-3.21071	-2.8523	-3.23924	-3.2243	-2.74823	-0.412559	-0.186705	-0.871073	-1.233	-1.23969	-1.0052
																						29.4	-0.418562	-0.760533	0.839302	1.21462	0.793176	0.124974	-0.380006	-0.158222	-0.830382	-1.20452	-1.19901	-0.997058	-2.09028	-2.61879	-2.55912	-1.02671	-3.18222	-2.90113	-3.16193	-3.20396	-2.71568	-0.380006	-0.158222	-0.830382	-1.20452	-1.19901	-0.997058
																						29.45	-0.457525	-0.777277	1.026	1.21822	0.838365	0.0531676	-0.371868	-0.182636	-0.810038	-1.19638	-1.15424	-1.01334	-2.14318	-2.55369	-2.57133	-0.998228	-3.13747	-2.95809	-3.1009	-3.17548	-2.68312	-0.371868	-0.182636	-0.810038	-1.19638	-1.15424	-1.01334
																						29.5	-0.510635	-0.801098	1.2091	1.21462	0.90149	-0.0276146	-0.380006	-0.243671	-0.814106	-1.20859	-1.12169	-1.05402	-2.22049	-2.49266	-2.5876	-0.99009	-3.08864	-2.99878	-3.07648	-3.12665	-2.66278	-0.380006	-0.243671	-0.814106	-1.20859	-1.12169	-1.05402
																						29.55	-0.577901	-0.81764	1.37785	1.21103	0.94665	-0.0724936	-0.388145	-0.32912	-0.850727	-1.23707	-1.09728	-1.09472	-2.32221	-2.42755	-2.62829	-1.0023	-3.04795	-3.01913	-3.09276	-3.04934	-2.6465	-0.388145	-0.32912	-0.850727	-1.23707	-1.09728	-1.09472
																						29.6	-0.652149	-0.834089	1.52864	1.20385	0.919989	-0.108397	-0.384075	-0.414569	-0.907694	-1.26555	-1.08507	-1.1232	-2.44021	-2.36652	-2.67305	-1.03078	-3.03574	-3.00692	-3.14159	-2.93948	-2.61802	-0.384075	-0.414569	-0.907694	-1.26555	-1.08507	-1.1232
																						29.65	-0.733384	-0.854037	1.67225	1.16077	0.929219	-0.216106	-0.375937	-0.463398	-0.956522	-1.27776	-1.081	-1.13947	-2.55822	-2.30141	-2.72595	-1.0674	-3.04795	-2.9581	-3.21076	-2.82148	-2.57326	-0.375937	-0.463398	-0.956522	-1.27776	-1.081	-1.13947
																						29.7	-0.810843	-0.8739	1.76919	1.09973	0.86663	-0.269961	-0.355592	-0.475605	-0.989074	-1.26148	-1.10542	-1.16389	-2.6518	-2.25258	-2.78699	-1.09182	-3.0805	-2.88079	-3.28808	-2.71975	-2.50816	-0.355592	-0.475605	-0.989074	-1.26148	-1.10542	-1.16389
																						29.75	-0.870169	-0.89727	1.84459	1.02793	0.839932	-0.225082	-0.335247	-0.451191	-1.01756	-1.21266	-1.15832	-1.1883	-2.72098	-2.23224	-2.84802	-1.09996	-3.12526	-2.80348	-3.35318	-2.64651	-2.43899	-0.335247	-0.451191	-1.01756	-1.21266	-1.15832	-1.1883
																						29.8	-0.907778	-0.927742	1.93794	0.941761	0.840151	-0.216107	-0.306764	-0.398294	-1.03383	-1.14755	-1.23563	-1.22492	-2.7698	-2.23631	-2.88057	-1.09996	-3.16595	-2.73837	-3.40608	-2.59768	-2.36982	-0.306764	-0.398294	-1.03383	-1.14755	-1.23563	-1.22492
																						29.85	-0.916496	-0.9725	2.0636	0.837642	0.804456	-0.207131	-0.294557	-0.341328	-1.02977	-1.08245	-1.33328	-1.26968	-2.79829	-2.25665	-2.88464	-1.11216	-3.19443	-2.69768	-3.43863	-2.57734	-2.30471	-0.294557	-0.341328	-1.02977	-1.08245	-1.33328	-1.26968
																						29.9	-0.907098	-1.03514	2.21439	0.737114	0.750799	-0.180204	-0.310833	-0.292499	-1.01756	-1.03362	-1.43908	-1.31851	-2.80236	-2.30141	-2.85209	-1.12844	-3.21478	-2.68954	-3.46304	-2.59768	-2.25181	-0.310833	-0.292499	-1.01756	-1.03362	-1.43908	-1.31851
																						29.95	-0.893951	-1.10848	2.37595	0.654537	0.724059	-0.144301	-0.347454	-0.264017	-1.01349	-1.00514	-1.55708	-1.35513	-2.79829	-2.38279	-2.80733	-1.14471	-3.23106	-2.68954	-3.47525	-2.64651	-2.21519	-0.347454	-0.264017	-1.01349	-1.00514	-1.55708	-1.35513
																						30	-0.891421	-1.18893	2.51957	0.597092	0.697311	-0.117374	-0.396282	-0.264017	-1.02163	-0.980723	-1.67101	-1.38769	-2.79829	-2.5008	-2.77478	-1.14472	-3.2514	-2.69361	-3.48746	-2.70348	-2.20706	-0.396282	-0.264017	-1.02163	-0.980723	-1.67101	-1.38769
																						30.05	-0.895923	-1.26932	2.61651	0.528876	0.634651	-0.0994225	-0.432903	-0.300638	-1.05418	-0.948171	-1.78087	-1.42431	-2.79829	-2.6188	-2.76664	-1.14472	-3.28802	-2.69768	-3.50374	-2.76451	-2.2274	-0.432903	-0.300638	-1.05418	-0.948171	-1.78087	-1.42431
																						30.1	-0.900281	-1.33888	2.65959	0.485793	0.607885	-0.0545438	-0.44918	-0.353535	-1.11521	-0.91155	-1.87039	-1.45686	-2.80643	-2.72459	-2.77885	-1.14472	-3.34092	-2.70175	-3.52815	-2.82555	-2.27216	-0.44918	-0.353535	-1.11521	-0.91155	-1.87039	-1.45686
																						30.15	-0.90809	-1.39761	2.656	0.45348	0.634967	-0.0455681	-0.441041	-0.394225	-1.18439	-0.87086	-1.93143	-1.49348	-2.81457	-2.80597	-2.8114	-1.14065	-3.41009	-2.69361	-3.54443	-2.89472	-2.31285	-0.441041	-0.394225	-1.18439	-0.87086	-1.93143	-1.49348
																						30.2	-0.915765	-1.44551	2.64882	0.460661	0.608186	-0.00966511	-0.420696	-0.402363	-1.24135	-0.817963	-1.96805	-1.52196	-2.80643	-2.86294	-2.83989	-1.14065	-3.50775	-2.68141	-3.55663	-2.96389	-2.33726	-0.420696	-0.402363	-1.24135	-0.817963	-1.96805	-1.52196
																						30.25	-0.934079	-1.49336	2.63446	0.496564	0.563446	-0.0276167	-0.384075	-0.37388	-1.27797	-0.752858	-1.97619	-1.55045	-2.77388	-2.89956	-2.85209	-1.14065	-3.62168	-2.66513	-3.54849	-3.04934	-2.32913	-0.384075	-0.37388	-1.27797	-0.752858	-1.97619	-1.55045
																						30.3	-0.955858	-1.54834	2.60214	0.56837	0.608458	0.017262	-0.339316	-0.320983	-1.28204	-0.679616	-1.96805	-1.59114	-2.72098	-2.92397	-2.83582	-1.14472	-3.74375	-2.64479	-3.51187	-3.15514	-2.30878	-0.339316	-0.320983	-1.28204	-0.679616	-1.96805	-1.59114
																						30.35	-0.973923	-1.60687	2.5447	0.607863	0.590632	0.0711166	-0.298626	-0.259948	-1.25356	-0.614512	-1.95991	-1.6481	-2.65587	-2.94025	-2.79513	-1.14065	-3.86175	-2.62037	-3.45491	-3.28535	-2.29251	-0.298626	-0.259948	-1.25356	-0.614512	-1.95991	-1.6481
																						30.4	-0.9811	-1.65816	2.46212	0.611453	0.563825	0.0800923	-0.266074	-0.219257	-1.2088	-0.577891	-1.95177	-1.70914	-2.59484	-2.96466	-2.74223	-1.13658	-3.97569	-2.60817	-3.3898	-3.42369	-2.30064	-0.266074	-0.219257	-1.2088	-0.577891	-1.95177	-1.70914
																						30.45	-0.9738	-1.69146	2.37954	0.597092	0.51906	0.0800922	-0.266074	-0.21112	-1.16404	-0.577891	-1.94364	-1.7539	-2.54194	-2.99722	-2.68526	-1.14879	-4.07741	-2.61223	-3.31249	-3.53762	-2.3332	-0.266074	-0.21112	-1.16404	-0.577891	-1.94364	-1.7539
																						30.5	-0.948438	-1.70318	2.3221	0.57555	0.53712	0.0980437	-0.294557	-0.227396	-1.12335	-0.610443	-1.9477	-1.78238	-2.50939	-3.03384	-2.63237	-1.18134	-4.16693	-2.62851	-3.23111	-3.61494	-2.36575	-0.294557	-0.227396	-1.12335	-0.610443	-1.9477	-1.78238
																						30.55	-0.912198	-1.71126	2.34005	0.546828	0.600054	0.133947	-0.351523	-0.268085	-1.09894	-0.667409	-1.96398	-1.78645	-2.48498	-3.06639	-2.60388	-1.23016	-4.25645	-2.66513	-3.15787	-3.65563	-2.38609	-0.351523	-0.268085	-1.09894	-0.667409	-1.96398	-1.78645
																						30.6	-0.875853	-1.71571	2.40109	0.500154	0.627079	0.124971	-0.416627	-0.316914	-1.11521	-0.728444	-1.99246	-1.77424	-2.47684	-3.08673	-2.59981	-1.27493	-4.32155	-2.70582	-3.09277	-3.66377	-2.40644	-0.416627	-0.316914	-1.11521	-0.728444	-1.99246	-1.77424
																						30.65	-0.842999	-1.71654	2.47289	0.475022	0.627172	0.0711163	-0.481731	-0.361673	-1.16404	-0.781342	-2.02908	-1.75797	-2.49311	-3.09487	-2.62423	-1.31968	-4.36631	-2.74244	-3.03173	-3.65156	-2.41865	-0.481731	-0.361673	-1.16404	-0.781342	-2.02908	-1.75797
																						30.7	-0.827998	-1.71374	2.53752	0.507335	0.663164	0.0621405	-0.550904	-0.406432	-1.22508	-0.83017	-2.06977	-1.74983	-2.5216	-3.08673	-2.66085	-1.36037	-4.40293	-2.7872	-2.97883	-3.63121	-2.43085	-0.550904	-0.406432	-1.22508	-0.83017	-2.06977	-1.74983
																						30.75	-0.827264	-1.71091	2.58419	0.57196	0.708128	0.0711163	-0.620078	-0.45933	-1.27797	-0.891205	-2.11453	-1.7539	-2.54194	-3.05011	-2.67306	-1.40513	-4.43548	-2.83196	-2.93407	-3.61494	-2.42678	-0.620078	-0.45933	-1.27797	-0.891205	-2.11453	-1.7539
																						30.8	-0.833619	-1.70445	2.56983	0.625815	0.690256	0.0531647	-0.689251	-0.508158	-1.31866	-0.968516	-2.15522	-1.7661	-2.55008	-3.00129	-2.65678	-1.44175	-4.4599	-2.87672	-2.89338	-3.61087	-2.41051	-0.689251	-0.508158	-1.31866	-0.968516	-2.15522	-1.7661
																						30.85	-0.843476	-1.69437	2.54111	0.636586	0.636478	0.0172617	-0.762493	-0.544779	-1.3268	-1.05397	-2.20405	-1.78238	-2.52567	-2.94839	-2.6283	-1.47024	-4.46397	-2.91741	-2.8527	-3.6068	-2.39423	-0.762493	-0.544779	-1.3268	-1.05397	-2.20405	-1.78238
																						30.9	-0.849658	-1.67709	2.54111	0.650947	0.627575	0.0262374	-0.831666	-0.577331	-1.30646	-1.14348	-2.24881	-1.78645	-2.47684	-2.89956	-2.59574	-1.49058	-4.43548	-2.94996	-2.82421	-3.58238	-2.40237	-0.831666	-0.577331	-1.30646	-1.14348	-2.24881	-1.78645
																						30.95	-0.859347	-1.649	2.58419	0.672489	0.57379	-0.0186414	-0.888633	-0.605814	-1.26577	-1.22893	-2.30171	-1.78645	-2.4158	-2.85887	-2.58761	-1.49058	-4.36631	-2.97844	-2.81607	-3.54169	-2.43899	-0.888633	-0.605814	-1.26577	-1.22893	-2.30171	-1.78645
																						31	-0.872545	-1.60652	2.64164	0.715572	0.475122	-0.0365929	-0.929322	-0.622089	-1.21287	-1.29404	-2.36274	-1.76203	-2.35477	-2.83039	-2.61609	-1.47837	-4.26459	-3.011	-2.82421	-3.47252	-2.49596	-0.929322	-0.622089	-1.21287	-1.29404	-2.36274	-1.76203
																						31.05	-0.892847	-1.54966	2.67754	0.758656	0.367476	-0.0455687	-0.949668	-0.626159	-1.16811	-1.33473	-2.42785	-1.72541	-2.30594	-2.81004	-2.68119	-1.45396	-4.14658	-3.04762	-2.83235	-3.37487	-2.55699	-0.949668	-0.626159	-1.16811	-1.33473	-2.42785	-1.72541
																						31.1	-0.909484	-1.46764	2.68831	0.81251	0.340608	-0.0455687	-0.957806	-0.605814	-1.1437	-1.34693	-2.47668	-1.68066	-2.27746	-2.79783	-2.77071	-1.42141	-4.02452	-3.09645	-2.83642	-3.24059	-2.60582	-0.957806	-0.605814	-1.1437	-1.34693	-2.47668	-1.68066
																						31.15	-0.915276	-1.36405	2.65959	0.841233	0.22398	-0.00966567	-0.957806	-0.552917	-1.14777	-1.33066	-2.5133	-1.64403	-2.26118	-2.77749	-2.8643	-1.38479	-3.91058	-3.14527	-2.82421	-3.0819	-2.62616	-0.957806	-0.552917	-1.14777	-1.33066	-2.5133	-1.64403
																						31.2	-0.910228	-1.25685	2.61292	0.862775	0.188131	0.0980434	-0.945599	-0.475605	-1.17625	-1.29404	-2.5255	-1.62369	-2.26525	-2.74087	-2.95382	-1.34003	-3.81293	-3.1941	-2.78759	-2.911	-2.6221	-0.945599	-0.475605	-1.17625	-1.29404	-2.5255	-1.62369
																						31.25	-0.89793	-1.15681	2.56265	0.891497	0.224085	0.142922	-0.913047	-0.394225	-1.22915	-1.24521	-2.50923	-1.62369	-2.27746	-2.6839	-3.02706	-1.2912	-3.75189	-3.24293	-2.73062	-2.75231	-2.60175	-0.913047	-0.394225	-1.22915	-1.24521	-2.50923	-1.62369
																						31.3	-0.881977	-1.06752	2.50162	0.913039	0.242085	0.23268	-0.860149	-0.320983	-1.30646	-1.19638	-2.48075	-1.65624	-2.30187	-2.6188	-3.06775	-1.24644	-3.72341	-3.26734	-2.66145	-2.62617	-2.58548	-0.860149	-0.320983	-1.30646	-1.19638	-2.48075	-1.65624
																						31.35	-0.869549	-0.999752	2.40827	0.952532	0.134423	0.277559	-0.795045	-0.268085	-1.38784	-1.15976	-2.44006	-1.71728	-2.33442	-2.55776	-3.08403	-1.21796	-3.72341	-3.25921	-2.59228	-2.54886	-2.56513	-0.795045	-0.268085	-1.38784	-1.15976	-2.44006	-1.71728
																						31.4	-0.860651	-0.935553	2.23952	1.01357	0.0626605	0.304486	-0.717734	-0.239603	-1.44887	-1.13942	-2.3953	-1.78238	-2.37104	-2.49266	-3.07589	-1.20168	-3.73562	-3.22259	-2.52717	-2.50003	-2.54072	-0.717734	-0.239603	-1.44887	-1.13942	-2.3953	-1.78238
																						31.45	-0.862463	-0.871336	2.05642	1.1141	0.0716783	0.322437	-0.632285	-0.223327	-1.48142	-1.11907	-2.3424	-1.84748	-2.41987	-2.43976	-3.0474	-1.21796	-3.74375	-3.15748	-2.47428	-2.47561	-2.5163	-0.632285	-0.223327	-1.48142	-1.11907	-2.3424	-1.84748
																						31.5	-0.864217	-0.814282	1.85895	1.2254	0.0537667	0.394243	-0.542767	-0.21112	-1.48549	-1.09872	-2.28543	-1.89224	-2.48904	-2.40314	-3.01892	-1.24237	-3.74782	-3.07203	-2.43765	-2.45934	-2.49596	-0.542767	-0.21112	-1.48549	-1.09872	-2.28543	-1.89224
																						31.55	-0.869506	-0.760802	1.62558	1.31156	0.0627804	0.484001	-0.457317	-0.202982	-1.47329	-1.07024	-2.22033	-1.91666	-2.57449	-2.395	-3.00265	-1.26679	-3.73968	-2.99065	-2.42952	-2.43899	-2.47154	-0.457317	-0.202982	-1.47329	-1.07024	-2.22033	-1.91666
																						31.6	-0.87474	-0.710896	1.38144	1.38696	0.116671	0.519904	-0.384075	-0.194843	-1.45294	-1.03362	-2.15116	-1.92073	-2.68029	-2.41535	-2.9823	-1.28713	-3.73155	-2.93369	-2.43765	-2.42272	-2.43085	-0.384075	-0.194843	-1.45294	-1.03362	-2.15116	-1.92073
																						31.65	-0.872741	-0.675335	1.17679	1.46236	0.152609	0.59171	-0.327109	-0.186706	-1.46108	-1.00514	-2.09419	-1.89631	-2.79422	-2.46418	-2.94568	-1.29934	-3.73562	-2.90113	-2.44986	-2.41865	-2.37796	-0.327109	-0.186706	-1.46108	-1.00514	-2.09419	-1.89631
																						31.7	-0.852739	-0.64694	1.00805	1.54134	0.278302	0.65454	-0.286419	-0.170429	-1.51805	-0.976654	-2.04129	-1.84748	-2.90001	-2.53742	-2.88871	-1.30748	-3.74782	-2.88079	-2.46207	-2.43492	-2.29658	-0.286419	-0.170429	-1.51805	-0.976654	-2.04129	-1.84748
																						31.75	-0.832689	-0.618532	0.832123	1.61315	0.314236	0.708395	-0.274212	-0.154154	-1.62791	-0.968516	-1.98839	-1.78238	-2.98953	-2.6188	-2.8114	-1.30748	-3.77224	-2.8523	-2.47428	-2.47561	-2.19892	-0.274212	-0.154154	-1.62791	-0.968516	-1.98839	-1.78238
																						31.8	-0.823361	-0.60088	0.649017	1.63828	0.36812	0.699419	-0.290488	-0.150085	-1.76625	-0.996999	-1.9355	-1.70507	-3.05057	-2.69611	-2.72595	-1.30748	-3.78444	-2.81162	-2.49462	-2.54886	-2.08499	-0.290488	-0.150085	-1.76625	-0.996999	-1.9355	-1.70507
																						31.85	-0.824759	-0.597577	0.444369	1.60597	0.404051	0.744298	-0.331178	-0.170429	-1.91274	-1.0499	-1.8826	-1.62369	-3.08312	-2.75714	-2.65678	-1.31561	-3.77224	-2.75872	-2.52717	-2.65058	-1.97512	-0.331178	-0.170429	-1.91274	-1.0499	-1.8826	-1.62369
																						31.9	-0.844063	-0.601442	0.254083	1.53775	0.422029	0.744298	-0.392213	-0.215189	-2.04295	-1.11907	-1.83784	-1.54231	-3.09533	-2.8019	-2.61202	-1.32782	-3.73562	-2.68954	-2.576	-2.77672	-1.87747	-0.392213	-0.215189	-2.04295	-1.11907	-1.83784	-1.54231
																						31.95	-0.881275	-0.623247	0.0637969	1.46954	0.440006	0.798153	-0.465455	-0.288431	-2.13654	-1.20859	-1.80529	-1.4772	-3.09126	-2.83446	-2.59981	-1.35224	-3.68272	-2.6041	-2.65331	-2.91914	-1.80016	-0.465455	-0.288431	-2.13654	-1.20859	-1.80529	-1.4772
																						32	-0.936397	-0.652221	-0.108538	1.4444	0.493885	0.708395	-0.550904	-0.369811	-2.16909	-1.30624	-1.77274	-1.43651	-3.08312	-2.86294	-2.61609	-1.38072	-3.60948	-2.51051	-2.75504	-3.04121	-1.74726	-0.550904	-0.369811	-2.16909	-1.30624	-1.77274	-1.43651
																						32.05	-1.00584	-0.684774	-0.227018	1.46236	0.556738	0.600686	-0.640423	-0.451191	-2.13247	-1.39576	-1.73205	-1.40803	-3.08312	-2.87921	-2.66085	-1.40106	-3.50368	-2.4332	-2.86897	-3.11852	-1.69843	-0.640423	-0.451191	-2.13247	-1.39576	-1.73205	-1.40803
																						32.1	-1.07165	-0.720908	-0.302414	1.48031	0.529833	0.501953	-0.713665	-0.512226	-2.04295	-1.47307	-1.67915	-1.39176	-3.08312	-2.89142	-2.70968	-1.4092	-3.38568	-2.38844	-2.97883	-3.13072	-1.65774	-0.713665	-0.512226	-2.04295	-1.47307	-1.67915	-1.39176
																						32.15	-1.13384	-0.767802	-0.363449	1.49826	0.574733	0.421171	-0.7747	-0.552917	-1.93715	-1.53411	-1.62218	-1.39989	-3.08312	-2.91177	-2.75037	-1.40106	-3.27175	-2.37623	-3.06428	-3.09003	-1.62926	-0.7747	-0.552917	-1.93715	-1.53411	-1.62218	-1.39989
																						32.2	-1.19599	-0.818277	-0.384991	1.52698	0.619631	0.340389	-0.823528	-0.569193	-1.85577	-1.59514	-1.58149	-1.42431	-3.06684	-2.93211	-2.79513	-1.36037	-3.16595	-2.38437	-3.12532	-3.00866	-1.60891	-0.823528	-0.569193	-1.85577	-1.59514	-1.58149	-1.42431
																						32.25	-1.2581	-0.872334	-0.381401	1.54852	0.646578	0.277558	-0.847942	-0.552917	-1.81915	-1.65211	-1.56115	-1.45686	-3.02616	-2.96059	-2.83175	-1.30341	-3.07644	-2.40471	-3.14973	-2.911	-1.59671	-0.847942	-0.552917	-1.81915	-1.65211	-1.56115	-1.45686
																						32.3	-1.31659	-0.929972	-0.413713	1.53416	0.556838	0.178825	-0.860149	-0.504088	-1.81915	-1.70501	-1.56929	-1.49348	-2.97733	-2.9728	-2.8643	-1.24644	-3.00319	-2.41285	-3.13753	-2.81741	-1.61298	-0.860149	-0.504088	-1.81915	-1.70501	-1.56929	-1.49348
																						32.35	-1.37504	-0.980421	-0.474748	1.49467	0.511976	0.107019	-0.85608	-0.443053	-1.85984	-1.75384	-1.60184	-1.5301	-2.92443	-2.96466	-2.9172	-1.20168	-2.93809	-2.41285	-3.1009	-2.73196	-1.64553	-0.85608	-0.443053	-1.85984	-1.75384	-1.60184	-1.5301
																						32.4	-1.41192	-1.02368	-0.507061	1.46236	0.440186	-0.0276173	-0.852012	-0.390156	-1.90867	-1.78232	-1.65474	-1.59114	-2.88781	-2.9199	-2.99044	-1.1732	-2.87298	-2.39658	-3.02766	-2.65872	-1.69029	-0.852012	-0.390156	-1.90867	-1.78232	-1.65474	-1.59114
																						32.45	-1.43441	-1.05616	-0.4927	1.43363	0.404299	-0.126351	-0.839805	-0.365742	-1.94529	-1.81894	-1.7117	-1.66438	-2.86339	-2.83446	-3.06775	-1.15692	-2.79974	-2.37216	-2.93001	-2.58548	-1.75947	-0.839805	-0.365742	-1.94529	-1.81894	-1.7117	-1.66438
																						32.5	-1.43891	-1.07069	-0.453207	1.37978	0.386362	-0.23406	-0.831666	-0.37388	-1.96564	-1.84742	-1.7646	-1.74983	-2.84712	-2.72866	-3.13285	-1.15692	-2.72243	-2.34775	-2.812	-2.5041	-1.83678	-0.831666	-0.37388	-1.96564	-1.84742	-1.7646	-1.74983
																						32.55	-1.44339	-1.07443	-0.395762	1.32951	0.3774	-0.323817	-0.831666	-0.394225	-1.96564	-1.85149	-1.80529	-1.82714	-2.83084	-2.61473	-3.16948	-1.16099	-2.65733	-2.33147	-2.68993	-2.41051	-1.93037	-0.831666	-0.394225	-1.96564	-1.85149	-1.80529	-1.82714
																						32.6	-1.43707	-1.07817	-0.334727	1.27566	0.386389	-0.386648	-0.831666	-0.410502	-1.95343	-1.82301	-1.84191	-1.90038	-2.81864	-2.513	-3.16134	-1.16913	-2.62071	-2.3152	-2.576	-2.31285	-2.01988	-0.831666	-0.410502	-1.95343	-1.82301	-1.84191	-1.90038
																						32.65	-1.41636	-1.0819	-0.313185	1.24694	0.404353	-0.404599	-0.819459	-0.426777	-1.93308	-1.76604	-1.86632	-1.95735	-2.81457	-2.43162	-3.11658	-1.1732	-2.6085	-2.31927	-2.47428	-2.2152	-2.08906	-0.819459	-0.426777	-1.93308	-1.76604	-1.86632	-1.95735
																						32.7	-1.38844	-1.07845	-0.288053	1.23617	0.404365	-0.395623	-0.782838	-0.430846	-1.90867	-1.66432	-1.89074	-1.99397	-2.8105	-2.37466	-3.03113	-1.1732	-2.61257	-2.34368	-2.40103	-2.12161	-2.12568	-0.782838	-0.430846	-1.90867	-1.66432	-1.89074	-1.99397
																						32.75	-1.34614	-1.0714	-0.273691	1.27566	0.458231	-0.386648	-0.729941	-0.430846	-1.89646	-1.54632	-1.91922	-2.02245	-2.79422	-2.3299	-2.9294	-1.1732	-2.62071	-2.37623	-2.36034	-2.05244	-2.13381	-0.729941	-0.430846	-1.89646	-1.54632	-1.91922	-2.02245
																						32.8	-1.29303	-1.04998	-0.237789	1.31874	0.422339	-0.458454	-0.677044	-0.426777	-1.90867	-1.42831	-1.93957	-2.0428	-2.76167	-2.30955	-2.83175	-1.18948	-2.64512	-2.41692	-2.31965	-2.01582	-2.12568	-0.677044	-0.426777	-1.90867	-1.42831	-1.93957	-2.0428
																						32.85	-1.23632	-1.0106	-0.14085	1.35106	0.413374	-0.431526	-0.632285	-0.430846	-1.94122	-1.31031	-1.95177	-2.055	-2.72098	-2.30548	-2.75444	-1.21796	-2.68988	-2.46982	-2.27489	-2.00768	-2.11754	-0.632285	-0.430846	-1.94122	-1.31031	-1.95177	-2.055
																						32.9	-1.17958	-0.949684	-0.0618637	1.36183	0.278747	-0.467429	-0.603802	-0.45526	-1.98598	-1.20045	-1.93957	-2.05907	-2.66808	-2.31769	-2.71781	-1.25865	-2.74684	-2.52678	-2.23827	-2.02395	-2.10533	-0.603802	-0.45526	-1.98598	-1.20045	-1.93957	-2.05907
																						32.95	-1.13718	-0.874396	-0.01878	1.38696	0.215926	-0.377672	-0.603802	-0.504088	-2.0226	-1.09465	-1.89888	-2.04686	-2.61925	-2.33397	-2.71781	-1.31155	-2.82009	-2.58782	-2.20979	-2.05244	-2.08092	-0.603802	-0.504088	-2.0226	-1.09465	-1.89888	-2.04686
																						33	-1.10912	-0.791923	-0.00800913	1.42286	0.117202	-0.323817	-0.64856	-0.577331	-2.03888	-0.988861	-1.8297	-2.02652	-2.58263	-2.35024	-2.75851	-1.37258	-2.88926	-2.64479	-2.20165	-2.08499	-2.04023	-0.64856	-0.577331	-2.03888	-0.988861	-1.8297	-2.02652
																						33.05	-1.08463	-0.702265	-0.0582734	1.4444	0.0992587	-0.243035	-0.725872	-0.66278	-2.03481	-0.891205	-1.74832	-2.00211	-2.54601	-2.38279	-2.80733	-1.43362	-2.97064	-2.69361	-2.20165	-2.11347	-1.96292	-0.725872	-0.66278	-2.03481	-0.891205	-1.74832	-2.00211
																						33.1	-1.05293	-0.616193	-0.122899	1.4444	0.0992667	-0.135326	-0.823528	-0.74416	-2.00633	-0.809825	-1.67101	-1.98583	-2.50532	-2.42755	-2.82768	-1.47837	-3.05609	-2.70989	-2.20979	-2.13789	-1.84898	-0.823528	-0.74416	-2.00633	-0.809825	-1.67101	-1.98583
																						33.15	-1.01045	-0.537298	-0.13726	1.4444	0.126202	-0.036593	-0.917115	-0.805195	-1.96157	-0.752858	-1.59777	-1.96955	-2.44835	-2.48452	-2.8114	-1.49872	-3.14561	-2.70582	-2.23827	-2.1623	-1.71064	-0.917115	-0.805195	-1.96157	-0.752858	-1.59777	-1.96955
																						33.2	-0.960769	-0.458399	-0.0905861	1.46954	0.215967	0.00828574	-0.998496	-0.845885	-1.89646	-0.691823	-1.54487	-1.96549	-2.39953	-2.54962	-2.76257	-1.49465	-3.22699	-2.68141	-2.27489	-2.19078	-1.56008	-0.998496	-0.845885	-1.89646	-0.691823	-1.54487	-1.96549
																						33.25	-0.921838	-0.383086	-0.0223704	1.51262	0.305731	0.0621403	-1.04732	-0.878437	-1.81102	-0.642995	-1.52046	-1.96142	-2.36698	-2.61473	-2.70561	-1.47024	-3.29209	-2.64886	-2.31965	-2.22741	-1.4136	-1.04732	-0.878437	-1.81102	-0.642995	-1.52046	-1.96142
																						33.3	-0.89366	-0.322131	0.0386648	1.55929	0.377544	0.0980433	-1.05139	-0.90692	-1.70522	-0.606374	-1.51639	-1.96142	-2.37104	-2.67576	-2.65271	-1.43769	-3.34906	-2.61223	-2.36034	-2.26809	-1.27525	-1.05139	-0.90692	-1.70522	-0.606374	-1.51639	-1.96142
																						33.35	-0.887006	-0.271943	0.0925194	1.64546	0.44038	0.124971	-1.02698	-0.951679	-1.58722	-0.602305	-1.52453	-1.94514	-2.39139	-2.72459	-2.62423	-1.40513	-3.38568	-2.57968	-2.3929	-2.30878	-1.16946	-1.02698	-0.951679	-1.58722	-0.602305	-1.52453	-1.94514
																						33.4	-0.898287	-0.228933	0.10329	1.73522	0.413459	0.223704	-0.986289	-1.00865	-1.46108	-0.62265	-1.52453	-1.91666	-2.40767	-2.749	-2.62016	-1.37258	-3.41009	-2.55527	-2.42138	-2.34947	-1.10842	-0.986289	-1.00865	-1.46108	-0.62265	-1.52453	-1.91666
																						33.45	-0.920323	-0.19669	0.114061	1.82857	0.458344	0.277558	-0.961875	-1.06968	-1.33901	-0.675548	-1.50825	-1.8719	-2.4036	-2.749	-2.6405	-1.32782	-3.42637	-2.53492	-2.42138	-2.40237	-1.08808	-0.961875	-1.06968	-1.33901	-0.675548	-1.50825	-1.8719
																						33.5	-0.942343	-0.182396	0.196638	1.90396	0.431422	0.331413	-0.961875	-1.12258	-1.22101	-0.736583	-1.48791	-1.80679	-2.37511	-2.7368	-2.67713	-1.27899	-3.44672	-2.52272	-2.38476	-2.45934	-1.09215	-0.961875	-1.12258	-1.22101	-0.736583	-1.48791	-1.80679
																						33.55	-0.957167	-0.18246	0.347431	1.95423	0.431427	0.35834	-0.990357	-1.1592	-1.11115	-0.793549	-1.46756	-1.72541	-2.32222	-2.71238	-2.70968	-1.22203	-3.46706	-2.50644	-2.33593	-2.5163	-1.11249	-0.990357	-1.1592	-1.11115	-0.793549	-1.46756	-1.72541
																						33.6	-0.975566	-0.200473	0.559259	1.9255	0.431432	0.385268	-1.04732	-1.17548	-1.01349	-0.854584	-1.45942	-1.63183	-2.25304	-2.70018	-2.74223	-1.15692	-3.47113	-2.46982	-2.29117	-2.57327	-1.12877	-1.04732	-1.17548	-1.01349	-0.854584	-1.45942	-1.63183
																						33.65	-0.997542	-0.240025	0.796219	1.86088	0.476315	0.394243	-1.11243	-1.15513	-0.92397	-0.91155	-1.47977	-1.54231	-2.18794	-2.69204	-2.75851	-1.09589	-3.44672	-2.41692	-2.25455	-2.6221	-1.15318	-1.11243	-1.15513	-0.92397	-0.91155	-1.47977	-1.54231
																						33.7	-1.0195	-0.315478	1.00087	1.79266	0.494271	0.448098	-1.16126	-1.09816	-0.854797	-0.964447	-1.52453	-1.465	-2.12283	-2.69204	-2.75037	-1.03892	-3.39789	-2.35589	-2.22607	-2.65872	-1.20201	-1.16126	-1.09816	-0.854797	-0.964447	-1.52453	-1.465
																						33.75	-1.04504	-0.41965	1.16961	1.72086	0.557106	0.492977	-1.18567	-1.02085	-0.810039	-1.00921	-1.5937	-1.4121	-2.07401	-2.68797	-2.73002	-1.0023	-3.33685	-2.29485	-2.20165	-2.675	-1.28746	-1.18567	-1.02085	-0.810039	-1.00921	-1.5937	-1.4121
																						33.8	-1.07416	-0.545362	1.29886	1.65623	0.584037	0.448098	-1.17346	-0.939472	-0.793762	-1.0499	-1.66694	-1.37955	-2.03332	-2.6839	-2.70154	-0.990094	-3.25954	-2.23382	-2.18945	-2.66279	-1.4136	-1.17346	-0.939472	-0.793762	-1.0499	-1.66694	-1.37955
																						33.85	-1.10326	-0.671072	1.41734	1.58083	0.646871	0.367316	-1.12464	-0.874369	-0.797832	-1.07431	-1.73205	-1.3592	-2.00483	-2.69204	-2.67306	-0.994163	-3.17002	-2.18906	-2.19352	-2.62617	-1.58857	-1.12464	-0.874369	-0.797832	-1.07431	-1.73205	-1.3592
																						33.9	-1.13235	-0.789599	1.54659	1.53416	0.682778	0.322437	-1.05139	-0.833678	-0.822246	-1.08245	-1.78901	-1.34699	-1.98449	-2.71238	-2.65271	-1.01858	-3.0683	-2.15244	-2.21793	-2.56513	-1.77981	-1.05139	-0.833678	-0.822246	-1.08245	-1.78901	-1.34699
																						33.95	-1.16861	-0.882992	1.69021	1.54134	0.655854	0.214728	-0.986289	-0.809264	-0.875142	-1.07431	-1.8297	-1.33072	-1.956	-2.76528	-2.64457	-1.06741	-2.97471	-2.12802	-2.25862	-2.49189	-1.96292	-0.986289	-0.809264	-0.875142	-1.07431	-1.8297	-1.33072
																						34	-1.20845	-0.951251	1.85177	1.5557	0.655857	0.160874	-0.937461	-0.78485	-0.944316	-1.05397	-1.84191	-1.32258	-1.91938	-2.83446	-2.6283	-1.13658	-2.8974	-2.11988	-2.29931	-2.41865	-2.11754	-0.937461	-0.78485	-0.944316	-1.05397	-1.84191	-1.32258
																						34.05	-1.24469	-1.00515	2.04206	1.5557	0.575078	0.196777	-0.917115	-0.756367	-1.0257	-1.02141	-1.83377	-1.33072	-1.87056	-2.91177	-2.59981	-1.21389	-2.83229	-2.11988	-2.33186	-2.35761	-2.23961	-0.917115	-0.756367	-1.0257	-1.02141	-1.83377	-1.33072
																						34.1	-1.28092	-1.04827	2.25029	1.52339	0.485324	0.286534	-0.913047	-0.707539	-1.11521	-0.980723	-1.81343	-1.37548	-1.81766	-2.97687	-2.55505	-1.28713	-2.78347	-2.12395	-2.35221	-2.30878	-2.32506	-0.913047	-0.707539	-1.11521	-0.980723	-1.81343	-1.37548
																						34.15	-1.31354	-1.06985	2.46212	1.49108	0.386593	0.35834	-0.921184	-0.646503	-1.2088	-0.944102	-1.78901	-1.46093	-1.76883	-3.02977	-2.49809	-1.34003	-2.74278	-2.11581	-2.35221	-2.26403	-2.39016	-0.921184	-0.646503	-1.2088	-0.944102	-1.78901	-1.46093
																						34.2	-1.33539	-1.08066	2.65241	1.46595	0.359669	0.367316	-0.917115	-0.5814	-1.31866	-0.91155	-1.76053	-1.57079	-1.75255	-3.06639	-2.44519	-1.37258	-2.71429	-2.10361	-2.35221	-2.21113	-2.4512	-0.917115	-0.5814	-1.31866	-0.91155	-1.76053	-1.57079
																						34.25	-1.33927	-1.08069	2.82474	1.45158	0.359671	0.376292	-0.892701	-0.520365	-1.44887	-0.895274	-1.74019	-1.68472	-1.77697	-3.08673	-2.38823	-1.37258	-2.68581	-2.07512	-2.35628	-2.15009	-2.50816	-0.892701	-0.520365	-1.44887	-0.895274	-1.74019	-1.68472
																						34.3	-1.33955	-1.06995	2.96835	1.44081	0.296843	0.35834	-0.839805	-0.471537	-1.59536	-0.899343	-1.73205	-1.79052	-1.83394	-3.0908	-2.33533	-1.3441	-2.65326	-2.0385	-2.36441	-2.08499	-2.56513	-0.839805	-0.471537	-1.59536	-0.899343	-1.73205	-1.79052
																						34.35	-1.33265	-1.04844	3.0617	1.46236	0.305821	0.331413	-0.77877	-0.447123	-1.74998	-0.907481	-1.73205	-1.8841	-1.90311	-3.06639	-2.29057	-1.29934	-2.61664	-2.00188	-2.35628	-2.01988	-2.61396	-0.77877	-0.447123	-1.74998	-0.907481	-1.73205	-1.8841
																						34.4	-1.31496	-1.02334	3.10838	1.51621	0.341726	0.29551	-0.713665	-0.45933	-1.8924	-0.915619	-1.73612	-1.94514	-1.956	-3.0257	-2.26209	-1.2383	-2.59629	-1.97747	-2.32372	-1.95885	-2.65058	-0.713665	-0.45933	-1.8924	-0.915619	-1.73612	-1.94514
																						34.45	-1.28291	-0.987468	3.07247	1.5952	0.350704	0.268583	-0.65263	-0.500019	-2.00226	-0.919688	-1.73612	-1.97362	-1.98856	-2.97687	-2.24581	-1.1732	-2.59222	-1.95712	-2.27083	-1.91002	-2.66279	-0.65263	-0.500019	-2.00226	-0.919688	-1.73612	-1.97362
																						34.5	-1.25085	-0.940822	2.96835	1.68136	0.386609	0.340389	-0.599732	-0.548847	-2.07143	-0.931895	-1.73612	-1.96142	-1.99263	-2.93211	-2.23767	-1.10403	-2.60443	-1.94492	-2.20165	-1.87747	-2.64244	-0.599732	-0.548847	-2.07143	-0.931895	-1.73612	-1.96142
																						34.55	-1.22236	-0.876223	2.83551	1.76035	0.476369	0.385268	-0.563111	-0.597675	-2.10398	-0.948171	-1.74019	-1.91666	-1.98449	-2.88735	-2.23767	-1.03079	-2.62071	-1.94492	-2.12841	-1.88154	-2.59768	-0.563111	-0.597675	-2.10398	-0.948171	-1.74019	-1.91666
																						34.6	-1.20465	-0.808033	2.70985	1.83216	0.566128	0.403219	-0.550904	-0.630228	-2.12026	-0.964447	-1.75646	-1.85562	-1.98449	-2.83446	-2.24581	-0.96975	-2.64919	-1.95305	-2.0511	-1.91409	-2.54072	-0.550904	-0.630228	-2.12026	-0.964447	-1.75646	-1.85562
																						34.65	-1.19769	-0.732661	2.6201	1.87524	0.646912	0.412195	-0.567181	-0.626159	-2.11619	-0.968516	-1.78495	-1.79459	-1.98856	-2.76528	-2.26209	-0.912783	-2.69802	-1.97747	-1.97379	-1.97106	-2.48375	-0.567181	-0.626159	-2.11619	-0.968516	-1.78495	-1.79459
																						34.7	-1.19432	-0.664468	2.5806	1.9255	0.664865	0.475025	-0.595664	-0.589538	-2.08771	-0.964447	-1.83377	-1.74169	-2.00483	-2.66356	-2.29057	-0.851747	-2.76312	-2.01409	-1.90055	-2.04023	-2.43492	-0.595664	-0.589538	-2.08771	-0.964447	-1.83377	-1.74169
																						34.75	-1.19453	-0.607045	2.59855	1.96859	0.718721	0.46605	-0.632285	-0.528502	-2.04295	-0.944102	-1.91108	-1.69286	-2.02111	-2.56183	-2.33126	-0.778505	-2.84857	-2.04664	-1.83951	-2.11347	-2.40237	-0.632285	-0.528502	-2.04295	-0.944102	-1.91108	-1.69286
																						34.8	-1.19833	-0.563983	2.64164	1.98654	0.718723	0.510928	-0.677044	-0.45933	-1.98598	-0.91155	-2.01688	-1.6481	-2.02925	-2.46824	-2.39229	-0.697125	-2.94216	-2.07512	-1.79475	-2.17858	-2.38609	-0.677044	-0.45933	-1.98598	-0.91155	-2.01688	-1.6481
																						34.85	-1.20571	-0.531691	2.67395	2.00808	0.673845	0.564783	-0.725872	-0.398294	-1.9046	-0.866791	-2.13488	-1.5952	-2.01704	-2.40314	-2.46147	-0.632021	-3.03168	-2.0914	-1.76627	-2.24368	-2.36982	-0.725872	-0.398294	-1.9046	-0.866791	-2.13488	-1.5952
																						34.9	-1.21308	-0.510168	2.63805	2.06553	0.691798	0.582734	-0.766563	-0.345397	-1.81915	-0.805756	-2.26102	-1.5301	-1.99263	-2.35838	-2.5225	-0.591332	-3.10492	-2.09547	-1.75406	-2.31285	-2.34133	-0.766563	-0.345397	-1.81915	-0.805756	-2.26102	-1.5301
																						34.95	-1.20968	-0.495826	2.51957	2.13374	0.718727	0.510928	-0.811321	-0.296569	-1.72963	-0.736583	-2.40343	-1.46907	-1.95194	-2.3299	-2.56726	-0.575055	-3.15375	-2.09954	-1.74999	-2.37389	-2.28437	-0.811321	-0.296569	-1.72963	-0.736583	-2.40343	-1.46907
																						35	-1.1955	-0.495844	2.33646	2.20196	0.799509	0.475025	-0.852012	-0.272155	-1.64825	-0.667409	-2.53771	-1.42431	-1.91125	-2.32176	-2.59981	-0.575055	-3.17816	-2.11988	-1.74592	-2.42272	-2.20706	-0.852012	-0.272155	-1.64825	-0.667409	-2.53771	-1.42431
																						35.05	-1.17772	-0.506632	2.11745	2.24504	0.781559	0.501953	-0.884563	-0.272155	-1.57094	-0.602305	-2.65571	-1.40803	-1.88276	-2.32176	-2.62016	-0.575055	-3.17002	-2.15651	-1.74185	-2.45934	-2.12161	-0.884563	-0.272155	-1.57094	-0.602305	-2.65571	-1.40803
																						35.1	-1.16353	-0.5246	1.90203	2.27017	0.799512	0.421171	-0.892701	-0.284362	-1.48956	-0.545339	-2.7493	-1.41617	-1.87462	-2.32583	-2.6283	-0.566917	-3.13747	-2.21347	-1.74592	-2.48782	-2.03616	-0.892701	-0.284362	-1.48956	-0.545339	-2.7493	-1.41617
																						35.15	-1.13497	-0.546157	1.72611	2.2953	0.817464	0.403219	-0.880494	-0.300638	-1.41632	-0.50058	-2.80627	-1.45279	-1.89904	-2.32583	-2.63237	-0.562848	-3.08864	-2.27451	-1.77034	-2.52037	-1.96292	-0.880494	-0.300638	-1.41632	-0.50058	-2.80627	-1.45279
																						35.2	-1.11	-0.564124	1.61122	2.30249	0.781562	0.466049	-0.85608	-0.320983	-1.35122	-0.463959	-2.83882	-1.51382	-1.95194	-2.32583	-2.64864	-0.55471	-3.01947	-2.33554	-1.81103	-2.55293	-1.89781	-0.85608	-0.320983	-1.35122	-0.463959	-2.83882	-1.51382
																						35.25	-1.0922	-0.578499	1.55736	2.2989	0.74566	0.439122	-0.819459	-0.345397	-1.30239	-0.415131	-2.85509	-1.59114	-2.01704	-2.32176	-2.66492	-0.550641	-2.94216	-2.38437	-1.86799	-2.58955	-1.85305	-0.819459	-0.345397	-1.30239	-0.415131	-2.85509	-1.59114
																						35.3	-1.07798	-0.592874	1.59327	2.28812	0.700782	0.475025	-0.7747	-0.365742	-1.26984	-0.354096	-2.85916	-1.67658	-2.07808	-2.31362	-2.6934	-0.55471	-2.86485	-2.42506	-1.93717	-2.61396	-1.82457	-0.7747	-0.365742	-1.26984	-0.354096	-2.85916	-1.67658
																						35.35	-1.05659	-0.596478	1.66507	2.2594	0.611026	0.439122	-0.725872	-0.37388	-1.24135	-0.301198	-2.84289	-1.74576	-2.11063	-2.30548	-2.73002	-0.562848	-2.78754	-2.46168	-2.01448	-2.6221	-1.79202	-0.725872	-0.37388	-1.24135	-0.301198	-2.84289	-1.74576
																						35.4	-1.02441	-0.58931	1.71893	2.1876	0.530245	0.376292	-0.672975	-0.377949	-1.21694	-0.260508	-2.82254	-1.78238	-2.1147	-2.30548	-2.77478	-0.583193	-2.71022	-2.48609	-2.08365	-2.61396	-1.76354	-0.672975	-0.377949	-1.21694	-0.260508	-2.82254	-1.78238
																						35.45	-0.981464	-0.56778	1.74047	2.09425	0.503318	0.412195	-0.620078	-0.382018	-1.20066	-0.244232	-2.78592	-1.79866	-2.09435	-2.31362	-2.81547	-0.611676	-2.62478	-2.49016	-2.14062	-2.59768	-1.73505	-0.620078	-0.382018	-1.20066	-0.244232	-2.78592	-1.79866
																						35.5	-0.920559	-0.531888	1.74406	2.02244	0.52127	0.412195	-0.563111	-0.398294	-1.18846	-0.25237	-2.74116	-1.79866	-2.0618	-2.32176	-2.84802	-0.644228	-2.52712	-2.46982	-2.18538	-2.56513	-1.71471	-0.563111	-0.398294	-1.18846	-0.25237	-2.74116	-1.79866
																						35.55	-0.852469	-0.485225	1.75124	1.96141	0.548198	0.430146	-0.498008	-0.41457	-1.19659	-0.284923	-2.6842	-1.79052	-2.02518	-2.34211	-2.8643	-0.676781	-2.41319	-2.42913	-2.222	-2.5163	-1.7025	-0.498008	-0.41457	-1.19659	-0.284923	-2.6842	-1.79052
																						35.6	-0.784375	-0.431381	1.77637	1.91473	0.557175	0.448098	-0.428834	-0.434916	-1.23321	-0.333751	-2.6313	-1.77831	-2.01704	-2.37873	-2.86023	-0.684918	-2.29112	-2.37623	-2.24641	-2.44306	-1.7025	-0.428834	-0.434916	-1.23321	-0.333751	-2.6313	-1.77831
																						35.65	-0.716278	-0.381127	1.8051	1.87524	0.646933	0.448098	-0.375937	-0.463398	-1.29018	-0.398854	-2.58654	-1.7661	-2.03332	-2.43976	-2.83582	-0.668642	-2.18125	-2.31113	-2.25862	-2.34541	-1.71471	-0.375937	-0.463398	-1.29018	-0.398854	-2.58654	-1.7661
																						35.7	-0.666128	-0.334463	1.79432	1.83934	0.727715	0.403219	-0.327109	-0.500019	-1.35529	-0.455821	-2.53771	-1.74169	-2.06587	-2.52114	-2.78699	-0.63609	-2.07953	-2.21347	-2.26269	-2.25182	-1.74319	-0.327109	-0.500019	-1.35529	-0.455821	-2.53771	-1.74169
																						35.75	-0.633926	-0.287798	1.77996	1.77471	0.745667	0.322437	-0.298626	-0.524433	-1.41225	-0.50058	-2.48481	-1.70507	-2.09842	-2.59845	-2.71375	-0.599469	-1.99408	-2.0914	-2.26676	-2.1623	-1.78795	-0.298626	-0.524433	-1.41225	-0.50058	-2.48481	-1.70507
																						35.8	-0.612491	-0.244723	1.8051	1.7065	0.736692	0.268583	-0.294557	-0.532572	-1.45701	-0.524994	-2.42378	-1.6481	-2.11063	-2.67983	-2.62016	-0.562848	-1.91677	-1.95712	-2.26676	-2.08499	-1.82864	-0.294557	-0.532572	-1.45701	-0.524994	-2.42378	-1.6481
																						35.85	-0.594644	-0.208829	1.93435	1.6311	0.655911	0.205752	-0.314902	-0.528502	-1.50177	-0.533132	-2.36274	-1.57079	-2.09842	-2.75714	-2.51843	-0.526227	-1.85573	-1.81471	-2.25862	-2.01988	-1.85305	-0.314902	-0.528502	-1.50177	-0.533132	-2.36274	-1.57079
																						35.9	-0.576793	-0.180114	2.14617	1.58443	0.673863	0.169849	-0.36373	-0.512226	-1.5506	-0.529063	-2.30985	-1.4772	-2.05366	-2.83039	-2.40857	-0.485537	-1.79063	-1.67636	-2.23421	-1.95478	-1.85712	-0.36373	-0.512226	-1.5506	-0.529063	-2.30985	-1.4772
																						35.95	-0.555348	-0.15858	2.39391	1.55929	0.620009	0.205752	-0.420696	-0.483744	-1.6035	-0.529063	-2.26916	-1.37141	-1.97635	-2.88328	-2.2865	-0.448916	-1.73366	-1.55429	-2.20979	-1.89375	-1.84898	-0.420696	-0.483744	-1.6035	-0.529063	-2.26916	-1.37141
																						36	-0.541081	-0.129865	2.61651	1.54134	0.620009	0.250631	-0.481731	-0.451191	-1.65639	-0.557546	-2.22847	-1.27782	-1.88276	-2.91177	-2.16443	-0.408226	-1.6889	-1.45663	-2.17724	-1.84085	-1.8205	-0.481731	-0.451191	-1.65639	-0.557546	-2.22847	-1.27782
																						36.05	-0.530401	-0.0975597	2.76371	1.51621	0.584107	0.214728	-0.538697	-0.422708	-1.69708	-0.594167	-2.18371	-1.20865	-1.78511	-2.91583	-2.04643	-0.351259	-1.65228	-1.37932	-2.13248	-1.78795	-1.77574	-0.538697	-0.422708	-1.69708	-0.594167	-2.18371	-1.20865
																						36.1	-0.523309	-0.0473022	2.82115	1.49467	0.584107	0.259607	-0.583457	-0.418639	-1.72557	-0.630788	-2.14302	-1.16796	-1.69152	-2.89142	-1.9325	-0.286156	-1.62787	-1.30608	-2.07145	-1.73912	-1.72691	-0.583457	-0.418639	-1.72557	-0.630788	-2.14302	-1.16796
																						36.15	-0.523394	0.0173168	2.81038	1.47672	0.584107	0.23268	-0.620078	-0.434916	-1.7337	-0.659271	-2.09826	-1.15168	-1.61828	-2.84666	-1.82263	-0.208844	-1.60345	-1.24911	-1.9982	-1.68623	-1.66995	-0.620078	-0.434916	-1.7337	-0.659271	-2.09826	-1.15168
																						36.2	-0.527067	0.081936	2.74935	1.47672	0.620011	0.268583	-0.65263	-0.467467	-1.72557	-0.683685	-2.06571	-1.13948	-1.55724	-2.7897	-1.7087	-0.123395	-1.57904	-1.21249	-1.91682	-1.62926	-1.61705	-0.65263	-0.467467	-1.72557	-0.683685	-2.06571	-1.13948
																						36.25	-0.537918	0.135785	2.69549	1.48749	0.593084	0.277558	-0.685182	-0.495951	-1.71336	-0.712169	-2.03315	-1.1232	-1.51248	-2.71645	-1.60291	-0.0379458	-1.54649	-1.20843	-1.83137	-1.58857	-1.5845	-0.685182	-0.495951	-1.71336	-0.712169	-2.03315	-1.1232
																						36.3	-0.545176	0.175272	2.656	1.49826	0.485375	0.268583	-0.721803	-0.516295	-1.69708	-0.74879	-1.99653	-1.09472	-1.484	-2.62694	-1.50525	0.0475035	-1.51394	-1.2247	-1.76627	-1.57636	-1.56822	-0.721803	-0.516295	-1.69708	-0.74879	-1.99653	-1.09472
																						36.35	-0.552432	0.196809	2.6201	1.4839	0.395618	0.313462	-0.766563	-0.520365	-1.67674	-0.789479	-1.93957	-1.0581	-1.44738	-2.51707	-1.43608	0.112607	-1.48138	-1.25725	-1.72151	-1.60078	-1.54788	-0.766563	-0.520365	-1.67674	-0.789479	-1.93957	-1.0581
																						36.4	-0.545324	0.200394	2.56624	1.47313	0.314836	0.340389	-0.803184	-0.504088	-1.65639	-0.83017	-1.85819	-1.02147	-1.41076	-2.38279	-1.39132	0.161435	-1.44476	-1.30201	-1.70523	-1.66181	-1.51939	-0.803184	-0.504088	-1.65639	-0.83017	-1.85819	-1.02147
																						36.45	-0.520262	0.196798	2.46212	1.45158	0.269958	0.385268	-0.831666	-0.479674	-1.62384	-0.87086	-1.76867	-0.997061	-1.3782	-2.23631	-1.37504	0.198056	-1.41628	-1.35898	-1.70523	-1.74319	-1.48684	-0.831666	-0.479674	-1.62384	-0.87086	-1.76867	-0.997061
																						36.5	-0.477246	0.186023	2.31492	1.43363	0.180201	0.367316	-0.835735	-0.45933	-1.58722	-0.903412	-1.68729	-0.984854	-1.35379	-2.1061	-1.38725	0.22247	-1.39593	-1.42001	-1.71744	-1.83678	-1.45022	-0.835735	-0.45933	-1.58722	-0.903412	-1.68729	-0.984854
																						36.55	-0.409096	0.171657	2.18208	1.41927	0.216104	0.367316	-0.815391	-0.451191	-1.54246	-0.931895	-1.62625	-0.984854	-1.34158	-1.99217	-1.43608	0.238747	-1.40814	-1.48105	-1.73778	-1.92223	-1.42174	-0.815391	-0.451191	-1.54246	-0.931895	-1.62625	-0.984854
																						36.6	-0.322993	0.14293	2.05642	1.41568	0.207128	0.376292	-0.770631	-0.447123	-1.48142	-0.956309	-1.58963	-0.997061	-1.34158	-1.89044	-1.49304	0.242816	-1.43663	-1.54615	-1.75813	-1.9914	-1.42581	-0.770631	-0.447123	-1.48142	-0.956309	-1.58963	-0.997061
																						36.65	-0.233297	0.107023	1.94871	1.41209	0.269959	0.466049	-0.697389	-0.443053	-1.40411	-0.984792	-1.57743	-1.02147	-1.35786	-1.80093	-1.54594	0.242816	-1.48545	-1.61126	-1.78255	-2.0443	-1.44615	-0.697389	-0.443053	-1.40411	-0.984792	-1.57743	-1.02147
																						36.7	-0.15796	0.0782966	1.8051	1.39414	0.269959	0.546831	-0.624147	-0.434916	-1.31053	-1.00514	-1.58556	-1.0581	-1.39041	-1.72361	-1.59884	0.234677	-1.53835	-1.67229	-1.81103	-2.08092	-1.48277	-0.624147	-0.434916	-1.31053	-1.00514	-1.58556	-1.0581
																						36.75	-0.0933926	0.0603413	1.63635	1.34387	0.252008	0.618637	-0.575318	-0.41457	-1.2088	-1.00107	-1.61811	-1.08251	-1.43517	-1.66258	-1.6558	0.218402	-1.58718	-1.73333	-1.83951	-2.09313	-1.52346	-0.575318	-0.41457	-1.2088	-1.00107	-1.61811	-1.08251
																						36.8	-0.0431844	0.0495667	1.46761	1.28284	0.234056	0.65454	-0.563111	-0.394225	-1.10708	-0.988861	-1.67508	-1.08658	-1.48807	-1.60968	-1.71277	0.185849	-1.636	-1.78216	-1.86393	-2.10127	-1.56415	-0.563111	-0.394225	-1.10708	-0.988861	-1.67508	-1.08658
																						36.85	-0.00733551	0.0316117	1.3204	1.19667	0.234057	0.627613	-0.591595	-0.365742	-1.00942	-0.960378	-1.74019	-1.07844	-1.54097	-1.55679	-1.77381	0.14516	-1.68483	-1.82285	-1.89648	-2.10127	-1.60484	-0.591595	-0.365742	-1.00942	-0.960378	-1.74019	-1.07844
																						36.9	0.0141539	0.0136569	1.2486	1.14282	0.26996	0.645565	-0.636354	-0.329121	-0.92397	-0.940033	-1.80529	-1.06623	-1.59793	-1.49982	-1.83891	0.0922623	-1.73773	-1.84319	-1.92903	-2.1094	-1.6496	-0.636354	-0.329121	-0.92397	-0.940033	-1.80529	-1.06623
																						36.95	0.0212837	-0.0114784	1.24501	1.08896	0.314839	0.618637	-0.664837	-0.284362	-0.854797	-0.923757	-1.84598	-1.0581	-1.66304	-1.45913	-1.92029	0.0230894	-1.7947	-1.84319	-1.95344	-2.11754	-1.68622	-0.664837	-0.284362	-0.854797	-0.923757	-1.84598	-1.0581
																						37	0.0176443	-0.0402039	1.28091	1.04947	0.33279	0.65454	-0.668906	-0.235534	-0.789693	-0.903412	-1.87039	-1.0703	-1.73628	-1.43878	-2.00574	-0.0542221	-1.85166	-1.83912	-1.97786	-2.11347	-1.69029	-0.668906	-0.235534	-0.789693	-0.903412	-1.87039	-1.0703
																						37.05	0.0104161	-0.0761099	1.37426	1.02075	0.341766	0.609662	-0.656699	-0.190775	-0.716451	-0.866791	-1.89481	-1.09472	-1.8258	-1.44692	-2.09933	-0.131534	-1.90863	-1.83505	-1.98599	-2.0972	-1.66995	-0.656699	-0.190775	-0.716451	-0.866791	-1.89481	-1.09472
																						37.1	0.0031894	-0.112016	1.49633	1.01357	0.359718	0.555807	-0.636354	-0.150085	-0.647278	-0.8261	-1.9355	-1.1232	-1.92752	-1.47541	-2.18478	-0.192569	-1.97373	-1.83912	-1.97379	-2.05244	-1.64146	-0.636354	-0.150085	-0.647278	-0.8261	-1.9355	-1.1232
																						37.15	-0.00403579	-0.147921	1.66507	1.05306	0.404597	0.501953	-0.611939	-0.113463	-0.582173	-0.789479	-2.0006	-1.13948	-2.02518	-1.53237	-2.24581	-0.253604	-2.04291	-1.84319	-1.93717	-1.9792	-1.60484	-0.611939	-0.113463	-0.582173	-0.789479	-2.0006	-1.13948
																						37.2	-0.0184402	-0.183827	1.85536	1.12846	0.467427	0.430146	-0.595664	-0.0809116	-0.529277	-0.756927	-2.07384	-1.13541	-2.10656	-1.60561	-2.26209	-0.318707	-2.11208	-1.85947	-1.8802	-1.88154	-1.56415	-0.595664	-0.0809116	-0.529277	-0.756927	-2.07384	-1.13541
																						37.25	-0.0507947	-0.208962	2.03846	1.18231	0.530258	0.367316	-0.587525	-0.0524283	-0.484517	-0.744721	-2.14709	-1.11506	-2.16352	-1.67479	-2.24988	-0.379743	-2.17312	-1.8676	-1.81103	-1.77574	-1.5316	-0.587525	-0.0524283	-0.484517	-0.744721	-2.14709	-1.11506
																						37.3	-0.10828	-0.226915	2.22516	1.21462	0.593088	0.313462	-0.583457	-0.0198765	-0.456035	-0.752858	-2.20405	-1.07844	-2.19608	-1.73989	-2.20919	-0.452985	-2.21787	-1.85947	-1.72965	-1.67402	-1.50312	-0.583457	-0.0198765	-0.456035	-0.752858	-2.20405	-1.07844
																						37.35	-0.187306	-0.230508	2.40827	1.21462	0.655919	0.286534	-0.587525	-0.00360012	-0.439758	-0.777272	-2.23253	-1.03368	-2.20015	-1.80093	-2.16036	-0.534365	-2.24229	-1.83098	-1.66047	-1.57636	-1.45836	-0.587525	-0.00360012	-0.439758	-0.777272	-2.23253	-1.03368
																						37.4	-0.280691	-0.223329	2.54111	1.22181	0.620016	0.313462	-0.599732	0.00860691	-0.431621	-0.797618	-2.24881	-0.980784	-2.1798	-1.85382	-2.09933	-0.623883	-2.24229	-1.78622	-1.5913	-1.49091	-1.39325	-0.599732	0.00860691	-0.431621	-0.797618	-2.24881	-0.980784
																						37.45	-0.381257	-0.20179	2.63087	1.20744	0.646943	0.304486	-0.611939	0.0126762	-0.431621	-0.813893	-2.25695	-0.936026	-2.14318	-1.90265	-2.03015	-0.713402	-2.2138	-1.72112	-1.51399	-1.4136	-1.30781	-0.611939	0.0126762	-0.431621	-0.813893	-2.25695	-0.936026
																						37.5	-0.47823	-0.173069	2.71344	1.20385	0.593089	0.214728	-0.607871	0.0126762	-0.443828	-0.838307	-2.26102	-0.907542	-2.08621	-1.94741	-1.94877	-0.786644	-2.15277	-1.62753	-1.44889	-1.35257	-1.21829	-0.607871	0.0126762	-0.443828	-0.838307	-2.26102	-0.907542
																						37.55	-0.557251	-0.137168	2.82115	1.21822	0.637968	0.187801	-0.575318	0.0126762	-0.468242	-0.874928	-2.25288	-0.891267	-2.02518	-1.99217	-1.85519	-0.839541	-2.07546	-1.52581	-1.39192	-1.29967	-1.13691	-0.575318	0.0126762	-0.468242	-0.874928	-2.25288	-0.891267
																						37.6	-0.61832	-0.108448	2.94322	1.24335	0.61104	0.107019	-0.514283	0.0167446	-0.492656	-0.923757	-2.2244	-0.887197	-1.97635	-2.04914	-1.76567	-0.880231	-1.98594	-1.41188	-1.33902	-1.26712	-1.06367	-0.514283	0.0167446	-0.492656	-0.923757	-2.2244	-0.887197
																						37.65	-0.657845	-0.0833172	3.03657	1.25771	0.646943	0.0441888	-0.436973	0.0289516	-0.525208	-0.976654	-2.1715	-0.887197	-1.93159	-2.13052	-1.67615	-0.904645	-1.89642	-1.30608	-1.3024	-1.23863	-0.998561	-0.436973	0.0289516	-0.525208	-0.976654	-2.1715	-0.887197
																						37.7	-0.672238	-0.0474158	3.11197	1.27566	0.691822	0.0531645	-0.371868	0.0533657	-0.549622	-1.01734	-2.1064	-0.895335	-1.89497	-2.2119	-1.58256	-0.916852	-1.81504	-1.20843	-1.3024	-1.2305	-0.937526	-0.371868	0.0533657	-0.549622	-1.01734	-2.1064	-0.895335
																						37.75	-0.668678	-0.0115144	3.14069	1.26848	0.71875	-0.000690004	-0.314902	0.0818491	-0.578105	-1.03769	-2.03315	-0.895335	-1.85835	-2.29734	-1.49304	-0.92499	-1.74587	-1.11891	-1.32682	-1.2427	-0.876491	-0.314902	0.0818491	-0.578105	-1.03769	-2.03315	-0.895335
																						37.8	-0.665117	0.0243871	3.1371	1.25412	0.682847	-0.0635203	-0.270143	0.106263	-0.610657	-1.04176	-1.95177	-0.887197	-1.81359	-2.35838	-1.41166	-0.933128	-1.6767	-1.04973	-1.37157	-1.26305	-0.807318	-0.270143	0.106263	-0.610657	-1.04176	-1.95177	-0.887197
																						37.85	-0.657964	0.0495178	3.06888	1.25771	0.673871	-0.153278	-0.237591	0.126608	-0.635071	-1.02548	-1.86225	-0.862783	-1.74849	-2.39093	-1.34656	-0.92499	-1.60345	-0.992767	-1.43261	-1.30374	-0.730006	-0.237591	0.126608	-0.635071	-1.02548	-1.86225	-0.862783
																						37.9	-0.665172	0.0710582	2.96476	1.27207	0.664895	-0.171229	-0.225384	0.134747	-0.63914	-0.99293	-1.77274	-0.813955	-1.67524	-2.39093	-1.31808	-0.904645	-1.52207	-0.956146	-1.50585	-1.35664	-0.648626	-0.225384	0.134747	-0.63914	-0.99293	-1.77274	-0.813955
																						37.95	-0.68315	0.0997793	2.85346	1.29002	0.646944	-0.144302	-0.221314	0.130677	-0.631001	-0.968516	-1.69949	-0.756989	-1.59793	-2.37466	-1.34249	-0.863954	-1.42442	-0.915457	-1.58316	-1.41767	-0.559108	-0.221314	0.130677	-0.631001	-0.968516	-1.69949	-0.756989
																						38	-0.715489	0.12491	2.73498	1.28284	0.620017	-0.135326	-0.249798	0.126608	-0.59845	-0.95224	-1.64253	-0.700023	-1.51248	-2.35024	-1.39946	-0.806989	-1.31455	-0.882905	-1.66047	-1.48278	-0.449244	-0.249798	0.126608	-0.59845	-0.95224	-1.64253	-0.700023
																						38.05	-0.751417	0.153631	2.63446	1.2613	0.503332	-0.0814718	-0.298626	0.122539	-0.549622	-0.940033	-1.60998	-0.651195	-1.4311	-2.30955	-1.46456	-0.729677	-1.20062	-0.858491	-1.74592	-1.53567	-0.331244	-0.298626	0.122539	-0.549622	-0.940033	-1.60998	-0.651195
																						38.1	-0.790934	0.178762	2.5447	1.23976	0.413574	-0.0994234	-0.355592	0.134747	-0.496724	-0.927826	-1.59777	-0.594229	-1.35786	-2.25666	-1.5256	-0.63609	-1.0989	-0.838145	-1.83137	-1.57229	-0.241725	-0.355592	0.134747	-0.496724	-0.927826	-1.59777	-0.594229
																						38.15	-0.82686	0.196713	2.44417	1.21822	0.287914	-0.108399	-0.408489	0.151022	-0.439758	-0.91155	-1.5937	-0.529124	-1.29276	-2.18748	-1.5907	-0.534365	-1.01345	-0.82187	-1.92903	-1.57636	-0.192897	-0.408489	0.151022	-0.439758	-0.91155	-1.5937	-0.529124
																						38.2	-0.855605	0.207482	2.36518	1.21103	0.216108	-0.0814718	-0.453248	0.179505	-0.378723	-0.899343	-1.58963	-0.447744	-1.23579	-2.11831	-1.63546	-0.428571	-0.956481	-0.809663	-2.03889	-1.56009	-0.188829	-0.453248	0.179505	-0.378723	-0.899343	-1.58963	-0.447744
																						38.25	-0.869988	0.211072	2.39032	1.21822	0.171229	-0.0365931	-0.477662	0.207989	-0.317688	-0.883067	-1.57743	-0.350088	-1.20324	-2.04914	-1.6558	-0.330915	-0.932067	-0.805593	-2.13248	-1.52753	-0.22138	-0.477662	0.207989	-0.317688	-0.883067	-1.57743	-0.350088
																						38.3	-0.8736	0.207481	2.49444	1.25771	0.162253	0.0262373	-0.498008	0.232403	-0.26479	-0.866791	-1.55301	-0.268708	-1.18289	-1.9881	-1.65987	-0.241397	-0.923929	-0.805593	-2.20979	-1.49498	-0.270208	-0.498008	0.232403	-0.26479	-0.866791	-1.55301	-0.268708
																						38.35	-0.87362	0.20748	2.6201	1.31874	0.189181	0.0621403	-0.52649	0.236471	-0.224101	-0.850514	-1.53266	-0.211742	-1.17069	-1.9352	-1.64767	-0.164085	-0.932067	-0.834077	-2.26269	-1.46243	-0.331244	-0.52649	0.236471	-0.224101	-0.850514	-1.53266	-0.211742
																						38.4	-0.87005	0.196708	2.7314	1.37978	0.153278	0.00828576	-0.575318	0.203919	-0.191548	-0.842377	-1.52453	-0.187328	-1.17882	-1.88637	-1.63546	-0.0949125	-0.952412	-0.870698	-2.2871	-1.44616	-0.392279	-0.575318	0.203919	-0.191548	-0.842377	-1.52453	-0.187328
																						38.45	-0.866478	0.185936	2.82115	1.45158	0.207132	-0.00966576	-0.636354	0.130677	-0.175273	-0.838307	-1.53266	-0.17919	-1.19103	-1.84569	-1.62732	-0.0338774	-0.989033	-0.919525	-2.27489	-1.42988	-0.449244	-0.636354	0.130677	-0.175273	-0.838307	-1.53266	-0.17919
																						38.5	-0.862907	0.167984	2.92527	1.5557	0.216108	-0.0545445	-0.721803	0.033021	-0.171204	-0.838307	-1.55301	-0.199535	-1.19103	-1.805	-1.63546	0.0271578	-1.02565	-0.956146	-2.23014	-1.40546	-0.50621	-0.721803	0.033021	-0.171204	-0.838307	-1.55301	-0.199535
																						38.55	-0.862925	0.12849	3.04016	1.67059	0.180205	-0.0904476	-0.823528	-0.0646353	-0.183411	-0.834239	-1.57743	-0.244294	-1.16662	-1.77244	-1.64767	0.0800552	-1.06634	-0.964285	-2.15282	-1.38512	-0.567245	-0.823528	-0.0646353	-0.183411	-0.834239	-1.57743	-0.244294
																						38.6	-0.859352	0.0889955	3.14787	1.77471	0.153278	-0.126351	-0.925254	-0.150085	-0.203755	-0.817963	-1.5937	-0.321606	-1.13	-1.76431	-1.65987	0.108539	-1.10703	-0.943939	-2.05517	-1.36071	-0.644557	-0.925254	-0.150085	-0.203755	-0.817963	-1.5937	-0.321606
																						38.65	-0.834236	0.0638627	3.2125	1.86806	0.189181	-0.0814718	-1.00663	-0.21112	-0.228169	-0.793549	-1.58963	-0.431469	-1.06896	-1.76837	-1.66801	0.120746	-1.14366	-0.89918	-1.94937	-1.34443	-0.746283	-1.00663	-0.21112	-0.228169	-0.793549	-1.58963	-0.431469
																						38.7	-0.80194	0.0710426	3.27353	1.91473	0.180205	-0.0904476	-1.05546	-0.247741	-0.256653	-0.756927	-1.55708	-0.553538	-0.99165	-1.77651	-1.65987	0.116676	-1.17214	-0.846284	-1.84358	-1.32408	-0.876491	-1.05546	-0.247741	-0.256653	-0.756927	-1.55708	-0.553538
																						38.75	-0.758872	0.106945	3.33457	1.91832	0.162254	-0.108399	-1.05953	-0.280292	-0.305481	-0.716237	-1.49604	-0.655264	-0.910269	-1.78872	-1.62325	0.0881929	-1.19248	-0.793386	-1.73778	-1.2956	-1.02704	-1.05953	-0.280292	-0.305481	-0.716237	-1.49604	-0.655264
																						38.8	-0.712213	0.16798	3.3597	1.90755	0.153278	-0.108399	-1.02291	-0.300638	-0.362447	-0.679616	-1.4228	-0.732575	-0.832958	-1.81313	-1.57442	0.0515719	-1.20469	-0.748628	-1.62385	-1.26305	-1.17353	-1.02291	-0.300638	-0.362447	-0.679616	-1.4228	-0.732575
																						38.85	-0.651193	0.250556	3.34175	1.87165	0.225084	-0.135326	-0.961875	-0.312845	-0.419414	-0.663341	-1.3577	-0.789541	-0.767854	-1.84975	-1.51746	0.0230894	-1.2169	-0.720144	-1.51399	-1.23457	-1.29153	-0.961875	-0.312845	-0.419414	-0.663341	-1.3577	-0.789541
																						38.9	-0.582991	0.340313	3.29148	1.86806	0.305866	-0.144302	-0.888633	-0.320983	-0.47231	-0.663341	-1.3048	-0.818025	-0.714956	-1.91079	-1.46863	0.0108824	-1.23317	-0.703868	-1.40006	-1.21829	-1.36477	-0.888633	-0.320983	-0.47231	-0.663341	-1.3048	-0.818025
																						38.95	-0.493248	0.437251	3.21968	1.89319	0.35972	-0.0994233	-0.807252	-0.325052	-0.533345	-0.671478	-1.26004	-0.809886	-0.674267	-1.97182	-1.45642	0.0149508	-1.26166	-0.712007	-1.28206	-1.21015	-1.38919	-0.807252	-0.325052	-0.533345	-0.671478	-1.26004	-0.809886
																						39	-0.378372	0.523417	3.1371	1.94346	0.449478	-0.0545446	-0.73401	-0.316914	-0.59845	-0.683685	-1.21528	-0.793611	-0.645783	-2.03693	-1.4849	0.0352964	-1.29828	-0.736421	-1.17626	-1.21015	-1.37291	-0.73401	-0.316914	-0.59845	-0.683685	-1.21528	-0.793611
																						39.05	-0.249134	0.588042	3.03657	1.99731	0.494357	-0.0994233	-0.668906	-0.296569	-0.651347	-0.671478	-1.18273	-0.744782	-0.629507	-2.09389	-1.54187	0.0556412	-1.3349	-0.764903	-1.08674	-1.20608	-1.32815	-0.668906	-0.296569	-0.651347	-0.671478	-1.18273	-0.744782
																						39.1	-0.123485	0.627535	2.90014	2.02962	0.539236	-0.180205	-0.607871	-0.264017	-0.704244	-0.647064	-1.15832	-0.67154	-0.6173	-2.14272	-1.61511	0.0841246	-1.34711	-0.773042	-1.02571	-1.19388	-1.27119	-0.607871	-0.264017	-0.704244	-0.647064	-1.15832	-0.67154
																						39.15	-0.0121982	0.645486	2.7673	2.05117	0.539236	-0.207132	-0.550904	-0.227396	-0.744934	-0.598236	-1.14611	-0.586091	-0.596955	-2.17934	-1.68429	0.108539	-1.32676	-0.768972	-0.993157	-1.16132	-1.21422	-0.550904	-0.227396	-0.744934	-0.598236	-1.14611	-0.586091
																						39.2	0.0775476	0.641895	2.656	2.02962	0.539236	-0.225084	-0.502076	-0.182636	-0.773417	-0.533132	-1.14611	-0.50878	-0.576611	-2.19155	-1.74532	0.14516	-1.26166	-0.748628	-0.985019	-1.12877	-1.17353	-0.502076	-0.182636	-0.773417	-0.533132	-1.14611	-0.50878
																						39.25	0.138571	0.627534	2.55547	1.99372	0.53026	-0.180205	-0.453248	-0.133808	-0.785624	-0.459889	-1.15425	-0.431469	-0.564403	-2.17934	-1.79415	0.185849	-1.16807	-0.728282	-1.0013	-1.11657	-1.14912	-0.453248	-0.133808	-0.785624	-0.459889	-1.15425	-0.431469
																						39.3	0.178054	0.613172	2.49443	1.96859	0.46743	-0.126351	-0.384075	-0.0890493	-0.781555	-0.394786	-1.17866	-0.358227	-0.568472	-2.13865	-1.8267	0.230609	-1.05821	-0.707937	-1.04199	-1.1125	-1.13284	-0.384075	-0.0890493	-0.781555	-0.394786	-1.17866	-0.358227
																						39.35	0.188814	0.609581	2.4334	1.95064	0.413575	-0.0814718	-0.302695	-0.0483589	-0.769348	-0.341888	-1.21935	-0.276846	-0.588818	-2.05727	-1.83891	0.275368	-0.940205	-0.687593	-1.09895	-1.12063	-1.12063	-0.302695	-0.0483589	-0.769348	-0.341888	-1.21935	-0.276846
																						39.4	0.170852	0.627533	2.34005	1.95782	0.395624	-0.0724961	-0.217246	-0.0158071	-0.765279	-0.305267	-1.27632	-0.203604	-0.629507	-1.95962	-1.83484	0.303851	-0.830341	-0.671316	-1.15592	-1.13284	-1.09622	-0.217246	-0.0158071	-0.765279	-0.305267	-1.27632	-0.203604
																						39.45	0.14212	0.649074	2.22516	1.98654	0.431527	0.035213	-0.139934	0.0289516	-0.765279	-0.280853	-1.34549	-0.134431	-0.686474	-1.85789	-1.82263	0.30792	-0.728617	-0.667247	-1.21695	-1.15319	-1.04739	-0.139934	0.0289516	-0.765279	-0.280853	-1.34549	-0.134431
																						39.5	0.102617	0.649074	2.13181	2.01526	0.449478	0.035213	-0.0748301	0.0859184	-0.757141	-0.25237	-1.42687	-0.0774651	-0.755647	-1.76431	-1.81856	0.295712	-0.630961	-0.679454	-1.27799	-1.16132	-0.986354	-0.0748301	0.0859184	-0.757141	-0.25237	-1.42687	-0.0774651
																						39.55	0.063114	0.623942	2.04565	2.05835	0.431527	0.0890676	-0.0341406	0.138815	-0.740865	-0.215749	-1.50825	-0.0367746	-0.82482	-1.67886	-1.81043	0.263161	-0.545511	-0.6998	-1.35123	-1.15725	-0.937526	-0.0341406	0.138815	-0.740865	-0.215749	-1.50825	-0.0367746
																						39.6	0.0307922	0.573677	1.97025	2.10861	0.422551	0.0980433	-0.00972652	0.183575	-0.724589	-0.154714	-1.56929	-0.0245676	-0.889924	-1.61375	-1.81043	0.214333	-0.4682	-0.712007	-1.4204	-1.14505	-0.900905	-0.00972652	0.183575	-0.724589	-0.154714	-1.56929	-0.0245676
																						39.65	0.0128319	0.49828	1.93794	2.16965	0.440503	0.0980433	-0.0056572	0.224264	-0.712382	-0.0855408	-1.61405	-0.0449123	-0.950959	-1.56086	-1.80636	0.161435	-0.407165	-0.6998	-1.48958	-1.12877	-0.896835	-0.0056572	0.224264	-0.712382	-0.0855408	-1.61405	-0.0449123
																						39.7	0.00205251	0.412113	1.95589	2.23786	0.395624	0.160874	-0.0178642	0.252748	-0.704244	-0.0163679	-1.6466	-0.105948	-1.01199	-1.51203	-1.78194	0.112607	-0.346129	-0.646902	-1.54654	-1.10436	-0.925319	-0.0178642	0.252748	-0.704244	-0.0163679	-1.6466	-0.105948
																						39.75	0.00204428	0.315174	1.98461	2.25581	0.377672	0.169849	-0.0422783	0.269024	-0.687968	0.052805	-1.67508	-0.171052	-1.06082	-1.45913	-1.74532	0.0556412	-0.289164	-0.561453	-1.59537	-1.0718	-0.970078	-0.0422783	0.269024	-0.687968	0.052805	-1.67508	-0.171052
																						39.8	-0.00155398	0.214645	2.01692	2.25581	0.386648	0.187801	-0.062623	0.281231	-0.659485	0.0975647	-1.69543	-0.240225	-1.09744	-1.40623	-1.70463	0.00681305	-0.236266	-0.455659	-1.63606	-1.03518	-1.02297	-0.062623	0.281231	-0.659485	0.0975647	-1.69543	-0.240225
																						39.85	-0.0159229	0.117707	2.0636	2.25222	0.341769	0.187801	-0.0707617	0.301576	-0.622864	0.130116	-1.70763	-0.313467	-1.13	-1.34927	-1.64767	-0.0420151	-0.203714	-0.362071	-1.66047	-0.990425	-1.06367	-0.0707617	0.301576	-0.622864	0.130116	-1.70763	-0.313467
																						39.9	-0.0446528	0.0315394	2.13899	2.26658	0.305866	0.29551	-0.062623	0.342266	-0.578105	0.15453	-1.70763	-0.366364	-1.16255	-1.28823	-1.58256	-0.0867739	-0.18337	-0.280691	-1.67268	-0.945666	-1.09622	-0.062623	0.342266	-0.578105	0.15453	-1.70763	-0.366364
																						39.95	-0.0949243	-0.0402669	2.21439	2.28453	0.287915	0.313462	-0.0422783	0.395163	-0.537415	0.1586	-1.69543	-0.390778	-1.1951	-1.24754	-1.51339	-0.123395	-0.1793	-0.223725	-1.67268	-0.896838	-1.12063	-0.0422783	0.395163	-0.537415	0.1586	-1.69543	-0.390778
																						40	-0.156178	-0.0869459	2.26465	2.28094	0.189181	0.304486	-0.0178642	0.456198	-0.504863	0.134186	-1.67508	-0.390778	-1.23986	-1.21906	-1.44422	-0.151878	-0.195577	-0.195242	-1.66861	-0.823596	-1.14912	-0.0178642	0.456198	-0.504863	0.134186	-1.67508	-0.390778
																						40.05	-0.227984	-0.115668	2.26825	2.27017	0.126351	0.277558	0.00654984	0.513165	-0.484517	0.0853577	-1.6466	-0.366364	-1.28055	-1.21906	-1.39132	-0.164085	-0.224059	-0.20338	-1.65234	-0.738147	-1.1898	0.00654984	0.513165	-0.484517	0.0853577	-1.6466	-0.366364
																						40.1	-0.2962	-0.119259	2.25388	2.25581	0.144303	0.23268	0.0309639	0.561993	-0.47231	0.0202532	-1.61811	-0.337881	-1.30903	-1.24754	-1.34656	-0.160016	-0.268819	-0.252208	-1.62792	-0.648628	-1.23456	0.0309639	0.561993	-0.47231	0.0202532	-1.61811	-0.337881
																						40.15	-0.357235	-0.108488	2.23593	2.21273	0.162254	0.151898	0.055378	0.602682	-0.460103	-0.0448513	-1.58556	-0.293122	-1.32531	-1.30044	-1.30994	-0.127464	-0.325785	-0.329519	-1.59537	-0.555041	-1.28339	0.055378	0.602682	-0.460103	-0.0448513	-1.58556	-0.293122
																						40.2	-0.389548	-0.0941265	2.22875	2.16246	0.243036	0.151898	0.0716543	0.606751	-0.443828	-0.101817	-1.54894	-0.248363	-1.32531	-1.36961	-1.28552	-0.0664291	-0.399027	-0.414969	-1.54654	-0.473661	-1.34443	0.0716543	0.606751	-0.443828	-0.101817	-1.54894	-0.248363
																						40.25	-0.389548	-0.0869459	2.23234	2.09784	0.225084	0.107019	0.0838614	0.586407	-0.431621	-0.138438	-1.51639	-0.199535	-1.31717	-1.43878	-1.27332	0.0190201	-0.480407	-0.49228	-1.48958	-0.428902	-1.40139	0.0838614	0.586407	-0.431621	-0.138438	-1.51639	-0.199535
																						40.3	-0.371596	-0.076175	2.21439	2.06194	0.189182	0.035213	0.0879297	0.549786	-0.423482	-0.158783	-1.50011	-0.146638	-1.29682	-1.50796	-1.28552	0.120746	-0.557718	-0.553315	-1.4204	-0.424833	-1.43395	0.0879297	0.549786	-0.423482	-0.158783	-1.50011	-0.146638
																						40.35	-0.346464	-0.040272	2.22875	2.05476	0.0814723	0.0172615	0.079792	0.496888	-0.411275	-0.175059	-1.50825	-0.0856028	-1.27241	-1.55679	-1.3018	0.22654	-0.626891	-0.606212	-1.35123	-0.453316	-1.44208	0.079792	0.496888	-0.411275	-0.175059	-1.50825	-0.0856028
																						40.4	-0.310561	0.0171729	2.33287	2.04039	0.0724966	-0.000690004	0.0594473	0.439922	-0.407207	-0.191335	-1.53266	-0.0245676	-1.23986	-1.5812	-1.32621	0.320126	-0.679789	-0.663178	-1.28613	-0.502144	-1.4136	0.0594473	0.439922	-0.407207	-0.191335	-1.53266	-0.0245676
																						40.45	-0.271068	0.0961596	2.47648	2.01167	0.0635208	-0.0365931	0.0309639	0.387025	-0.403137	-0.223887	-1.56115	0.0323982	-1.20324	-1.59748	-1.3547	0.393369	-0.71641	-0.724214	-1.23323	-0.567248	-1.34036	0.0309639	0.387025	-0.403137	-0.223887	-1.56115	0.0323982
																						40.5	-0.235165	0.185917	2.5806	1.95423	0.0186421	-0.0814718	-0.00158787	0.334127	-0.407207	-0.276784	-1.58556	0.0730887	-1.17069	-1.61375	-1.37504	0.450335	-0.736754	-0.785249	-1.1844	-0.632353	-1.23863	-0.00158787	0.334127	-0.407207	-0.276784	-1.58556	0.0730887
																						40.55	-0.202852	0.286446	2.61292	1.88601	-0.017261	-0.180205	-0.0422783	0.285299	-0.419414	-0.341888	-1.60184	0.0852957	-1.1422	-1.63003	-1.38318	0.491025	-0.744892	-0.838145	-1.13964	-0.685249	-1.12063	-0.0422783	0.285299	-0.419414	-0.341888	-1.60184	0.0852957
																						40.6	-0.188491	0.386974	2.59855	1.8178	-0.0441883	-0.225084	-0.0870371	0.24054	-0.435689	-0.411061	-1.61405	0.0852957	-1.10558	-1.65851	-1.39946	0.523577	-0.744892	-0.870698	-1.09081	-0.730008	-1.00263	-0.0870371	0.24054	-0.435689	-0.411061	-1.61405	0.0852957
																						40.65	-0.192081	0.473141	2.59496	1.73163	-0.0621398	-0.29689	-0.127727	0.187643	-0.456035	-0.476166	-1.62218	0.0649505	-1.06082	-1.69513	-1.41573	0.55206	-0.748961	-0.895111	-1.05012	-0.762561	-0.884628	-0.127727	0.187643	-0.456035	-0.476166	-1.62218	0.0649505
																						40.7	-0.217213	0.541357	2.61292	1.6311	-0.0800913	-0.269963	-0.156211	0.138815	-0.476379	-0.533132	-1.61811	0.0161223	-0.999787	-1.72361	-1.44422	0.560198	-0.765238	-0.907318	-1.01757	-0.786975	-0.774765	-0.156211	0.138815	-0.476379	-0.533132	-1.61811	0.0161223
																						40.75	-0.249526	0.595212	2.63087	1.50185	-0.0441883	-0.323817	-0.168418	0.0940561	-0.488586	-0.569753	-1.60998	-0.0489817	-0.926545	-1.73989	-1.4849	0.55613	-0.789652	-0.90325	-1.00536	-0.80732	-0.67304	-0.168418	0.0940561	-0.488586	-0.569753	-1.60998	-0.0489817
																						40.8	-0.260297	0.649066	2.65241	1.38696	-0.053164	-0.29689	-0.176556	0.0533657	-0.484517	-0.577891	-1.58963	-0.126293	-0.857372	-1.73175	-1.51746	0.531715	-0.834411	-0.870698	-1.01757	-0.827664	-0.583522	-0.176556	0.0533657	-0.484517	-0.577891	-1.58963	-0.126293
																						40.85	-0.249526	0.699331	2.65959	1.31874	0.0455693	-0.314841	-0.188763	0.0248833	-0.480449	-0.573822	-1.56522	-0.195466	-0.804475	-1.70734	-1.54187	0.491025	-0.87917	-0.809663	-1.04199	-0.839871	-0.50621	-0.188763	0.0248833	-0.480449	-0.573822	-1.56522	-0.195466
																						40.9	-0.195671	0.756775	2.65959	1.27925	0.0904481	-0.287914	-0.205039	0.000469208	-0.47231	-0.553477	-1.55301	-0.272778	-0.771923	-1.67072	-1.55408	0.442197	-0.91986	-0.724214	-1.07047	-0.84801	-0.437038	-0.205039	0.000469208	-0.47231	-0.553477	-1.55301	-0.272778
																						40.95	-0.116685	0.821401	2.64523	1.24694	0.0994239	-0.278938	-0.225384	-0.00360012	-0.464172	-0.533132	-1.56115	-0.350088	-0.759716	-1.6341	-1.55815	0.381162	-0.964619	-0.630626	-1.09488	-0.843941	-0.371933	-0.225384	-0.00360012	-0.464172	-0.533132	-1.56115	-0.350088
																						41	-0.0305175	0.893207	2.63805	1.20026	0.0814723	-0.260987	-0.245728	0.00453758	-0.460103	-0.529063	-1.56522	-0.439607	-0.755647	-1.59748	-1.55408	0.316058	-1.01752	-0.524832	-1.11523	-0.831734	-0.319037	-0.245728	0.00453758	-0.460103	-0.529063	-1.56522	-0.439607
																						41.05	0.0376983	0.975784	2.67395	1.14282	0.0365936	-0.216108	-0.257935	0.0289516	-0.460103	-0.529063	-1.54894	-0.525056	-0.759716	-1.56086	-1.55001	0.255022	-1.06634	-0.419038	-1.13557	-0.815457	-0.286485	-0.257935	0.0289516	-0.460103	-0.529063	-1.54894	-0.525056
																						41.1	0.0736013	1.06195	2.74576	1.09255	0.0545451	-0.162254	-0.262005	0.0818491	-0.468242	-0.533132	-1.52046	-0.610505	-0.775991	-1.5283	-1.54187	0.198056	-1.1111	-0.317312	-1.16406	-0.799182	-0.262071	-0.262005	0.0818491	-0.468242	-0.533132	-1.52046	-0.610505
																						41.15	0.0771916	1.13376	2.83192	1.03511	0.0635208	-0.108399	-0.257935	0.146954	-0.468242	-0.529063	-1.47977	-0.687816	-0.808544	-1.50389	-1.52153	0.157367	-1.13959	-0.215587	-1.19254	-0.791043	-0.249864	-0.257935	0.146954	-0.468242	-0.529063	-1.47977	-0.687816
																						41.2	0.0664207	1.16248	2.88219	0.988435	0.17123	-0.0814719	-0.262005	0.224264	-0.47231	-0.50058	-1.43908	-0.748851	-0.849234	-1.48761	-1.49304	0.128883	-1.164	-0.138276	-1.23323	-0.799182	-0.249864	-0.262005	0.224264	-0.47231	-0.50058	-1.43908	-0.748851
																						41.25	0.0412886	1.14094	2.90014	0.984845	0.260987	-0.0904476	-0.257935	0.317852	-0.480449	-0.451752	-1.40653	-0.789541	-0.885855	-1.48354	-1.44015	0.120746	-1.18434	-0.101655	-1.28613	-0.827664	-0.258001	-0.257935	0.317852	-0.480449	-0.451752	-1.40653	-0.789541
																						41.3	0.00897587	1.07272	2.92168	1.03511	0.359721	-0.00966579	-0.24166	0.415508	-0.500794	-0.386647	-1.37804	-0.793611	-0.914338	-1.48761	-1.37911	0.124814	-1.21283	-0.109793	-1.34309	-0.876493	-0.282415	-0.24166	0.415508	-0.500794	-0.386647	-1.37804	-0.793611
																						41.35	-0.0197465	0.972194	2.93963	1.09614	0.4046	0.0441888	-0.205039	0.509095	-0.537415	-0.313405	-1.34549	-0.769196	-0.934683	-1.48354	-1.30994	0.149228	-1.24131	-0.150483	-1.40413	-0.941597	-0.327174	-0.205039	0.509095	-0.537415	-0.313405	-1.34549	-0.769196
																						41.4	-0.0484689	0.850123	2.97554	1.13923	0.476406	0.107019	-0.164349	0.594544	-0.602519	-0.248302	-1.29259	-0.724437	-0.930615	-1.47541	-1.2489	0.185849	-1.26979	-0.199311	-1.46109	-1.01077	-0.38414	-0.164349	0.594544	-0.602519	-0.248302	-1.29259	-0.724437
																						41.45	-0.0592399	0.735234	3.01503	1.15	0.512309	0.124971	-0.135865	0.65558	-0.683899	-0.191335	-1.24377	-0.667471	-0.918407	-1.4632	-1.1838	0.22654	-1.28607	-0.248139	-1.50585	-1.07587	-0.441107	-0.135865	0.65558	-0.683899	-0.191335	-1.24377	-0.667471
																						41.5	-0.0484689	0.652657	3.01144	1.17872	0.548212	0.133946	-0.131797	0.692201	-0.777486	-0.146576	-1.19494	-0.614573	-0.898062	-1.46727	-1.10649	0.26723	-1.29828	-0.284761	-1.51806	-1.14505	-0.485866	-0.131797	0.692201	-0.777486	-0.146576	-1.19494	-0.614573
																						41.55	-0.00538533	0.616754	2.94681	1.25412	0.59309	0.115995	-0.144004	0.720684	-0.879211	-0.122162	-1.15425	-0.569815	-0.881786	-1.48354	-1.03324	0.303851	-1.29014	-0.32545	-1.49771	-1.20201	-0.51028	-0.144004	0.720684	-0.879211	-0.122162	-1.15425	-0.569815
																						41.6	0.0520595	0.623934	2.86783	1.35465	0.548212	0.133946	-0.152142	0.728822	-0.972798	-0.101817	-1.11763	-0.545401	-0.877717	-1.51203	-0.976279	0.328265	-1.282	-0.374278	-1.45702	-1.25084	-0.522487	-0.152142	0.728822	-0.972798	-0.101817	-1.11763	-0.545401
																						41.65	0.0987334	0.663428	2.8032	1.4444	0.548212	0.0980433	-0.160279	0.732891	-1.06232	-0.0896101	-1.08507	-0.520987	-0.889924	-1.53644	-0.943728	0.328265	-1.27793	-0.423106	-1.41633	-1.29153	-0.530624	-0.160279	0.732891	-1.06232	-0.0896101	-1.08507	-0.520987
																						41.7	0.131046	0.724463	2.77089	1.50185	0.485382	0.151898	-0.176556	0.745098	-1.15997	-0.0814724	-1.05659	-0.492504	-0.910269	-1.54865	-0.93152	0.316058	-1.26573	-0.467866	-1.37971	-1.32815	-0.534694	-0.176556	0.745098	-1.15997	-0.0814724	-1.05659	-0.492504
																						41.75	0.123866	0.792678	2.77089	1.54134	0.458454	0.187801	-0.205039	0.765443	-1.25356	-0.0855408	-1.04438	-0.455883	-0.938752	-1.55272	-0.927451	0.291644	-1.25352	-0.520762	-1.3553	-1.35664	-0.542831	-0.205039	0.765443	-1.25356	-0.0855408	-1.04438	-0.455883
																						41.8	0.0843722	0.850123	2.77089	1.57366	0.440503	0.241655	-0.249798	0.785788	-1.35122	-0.114024	-1.04438	-0.431469	-0.971304	-1.56492	-0.919313	0.26723	-1.25352	-0.589936	-1.33495	-1.37291	-0.559108	-0.249798	0.785788	-1.35122	-0.114024	-1.04438	-0.431469
																						41.85	0.0233371	0.882436	2.74217	1.62033	0.422551	0.340389	-0.306764	0.802064	-1.44887	-0.150645	-1.04438	-0.419262	-0.999787	-1.59748	-0.915244	0.246884	-1.26166	-0.671316	-1.31054	-1.37698	-0.587591	-0.306764	0.802064	-1.44887	-0.150645	-1.04438	-0.419262
																						41.9	-0.0341078	0.889617	2.67395	1.67059	0.449479	0.35834	-0.359661	0.810202	-1.55467	-0.187266	-1.03218	-0.415193	-1.0242	-1.6341	-0.907106	0.230609	-1.28607	-0.768972	-1.29019	-1.36477	-0.616074	-0.359661	0.810202	-1.55467	-0.187266	-1.03218	-0.415193
																						41.95	-0.0807817	0.886026	2.5806	1.75317	0.431527	0.35834	-0.392213	0.806132	-1.64825	-0.219818	-1.01183	-0.411123	-1.04455	-1.67072	-0.89083	0.22654	-1.31862	-0.862559	-1.26578	-1.32815	-0.652695	-0.392213	0.806132	-1.64825	-0.219818	-1.01183	-0.411123
																						42	-0.109504	0.875255	2.52316	1.83934	0.395624	0.322437	-0.412559	0.781718	-1.72557	-0.236095	-0.98335	-0.411123	-1.07303	-1.69106	-0.898968	0.230609	-1.35524	-0.931732	-1.24544	-1.27119	-0.689316	-0.412559	0.781718	-1.72557	-0.236095	-0.98335	-0.411123
																						42.05	-0.134636	0.875255	2.49084	1.91114	0.377672	0.35834	-0.428834	0.741029	-1.77846	-0.236095	-0.967073	-0.4274	-1.10558	-1.70734	-0.923382	0.238747	-1.37966	-0.976492	-1.22916	-1.19388	-0.709661	-0.428834	0.741029	-1.77846	-0.236095	-0.967073	-0.4274
																						42.1	-0.156178	0.893207	2.42981	1.95064	0.323818	0.394243	-0.457317	0.688131	-1.79474	-0.223887	-0.967073	-0.455883	-1.14627	-1.71548	-0.955935	0.238747	-1.39186	-1.00091	-1.22509	-1.10029	-0.701523	-0.457317	0.688131	-1.79474	-0.223887	-0.967073	-0.455883
																						42.15	-0.170539	0.936291	2.35441	1.93987	0.243036	0.35834	-0.489869	0.639303	-1.76625	-0.199473	-1.01183	-0.496572	-1.1951	-1.72361	-0.980349	0.22654	-1.39186	-1.01718	-1.22916	-1.01484	-0.67304	-0.489869	0.639303	-1.76625	-0.199473	-1.01183	-0.496572
																						42.2	-0.17772	0.997326	2.32928	1.91832	0.260987	0.385268	-0.510215	0.586407	-1.70929	-0.166921	-1.07694	-0.537263	-1.24393	-1.72768	-0.996624	0.214333	-1.38373	-1.04567	-1.25357	-0.937528	-0.63235	-0.510215	0.586407	-1.70929	-0.166921	-1.07694	-0.537263
																						42.25	-0.17772	1.0799	2.34005	1.91832	0.23406	0.421171	-0.514283	0.52944	-1.63605	-0.1303	-1.15018	-0.573884	-1.29682	-1.72361	-1.00883	0.202126	-1.35524	-1.08635	-1.3024	-0.872424	-0.587591	-0.514283	0.52944	-1.63605	-0.1303	-1.15018	-0.573884
																						42.3	-0.1849	1.16966	2.38314	1.97577	0.225084	0.439122	-0.502076	0.468405	-1.55874	-0.0733337	-1.21528	-0.598298	-1.34158	-1.72768	-1.01697	0.193988	-1.32269	-1.13111	-1.36751	-0.823596	-0.530624	-0.502076	0.468405	-1.55874	-0.0733337	-1.21528	-0.598298
																						42.35	-0.195671	1.25224	2.44058	2.06912	0.260987	0.430146	-0.477662	0.411439	-1.47736	-0.00416088	-1.26004	-0.602366	-1.37007	-1.7521	-1.02511	0.202126	-1.27793	-1.1718	-1.44482	-0.795113	-0.461452	-0.477662	0.411439	-1.47736	-0.00416088	-1.26004	-0.602366
																						42.4	-0.217213	1.30968	2.54111	2.10502	0.278939	0.448098	-0.44918	0.358542	-1.39191	0.0731506	-1.27632	-0.598298	-1.38227	-1.79686	-1.04545	0.230609	-1.22504	-1.20843	-1.51806	-0.778836	-0.380072	-0.44918	0.358542	-1.39191	0.0731506	-1.27632	-0.598298
																						42.45	-0.235165	1.33481	2.62728	2.11579	0.305866	0.457074	-0.40442	0.313783	-1.29018	0.1586	-1.26004	-0.590159	-1.38634	-1.85789	-1.07801	0.275368	-1.17621	-1.24505	-1.59944	-0.774768	-0.30276	-0.40442	0.313783	-1.29018	0.1586	-1.26004	-0.590159
																						42.5	-0.235165	1.32045	2.67395	2.10861	0.350745	0.484001	-0.351523	0.297506	-1.19659	0.252187	-1.21528	-0.586091	-1.38634	-1.923	-1.1309	0.332334	-1.13552	-1.2776	-1.67268	-0.782906	-0.237657	-0.351523	0.297506	-1.19659	0.252187	-1.21528	-0.586091
																						42.55	-0.220804	1.27019	2.70626	2.12656	0.413575	0.439122	-0.290488	0.313783	-1.10708	0.345774	-1.15018	-0.594229	-1.38227	-1.96775	-1.19194	0.3893	-1.09076	-1.28981	-1.74592	-0.80325	-0.18069	-0.290488	0.313783	-1.10708	0.345774	-1.15018	-0.594229
																						42.6	-0.188491	1.1912	2.69908	2.17683	0.449478	0.466049	-0.221314	0.350404	-1.02977	0.419016	-1.0688	-0.614573	-1.366	-1.97589	-1.2489	0.442197	-1.046	-1.28167	-1.80696	-0.835803	-0.148138	-0.221314	0.350404	-1.02977	0.419016	-1.0688	-0.614573
																						42.65	-0.141817	1.10862	2.63446	2.23427	0.494357	0.439122	-0.156211	0.399232	-0.948384	0.459706	-0.995557	-0.659333	-1.32938	-1.96369	-1.30587	0.482887	-1.01345	-1.25725	-1.86393	-0.876493	-0.148138	-0.156211	0.399232	-0.948384	0.459706	-0.995557	-0.659333
																						42.7	-0.0951429	1.03682	2.54111	2.30608	0.620018	0.376292	-0.0911064	0.439922	-0.871074	0.480051	-0.93859	-0.724437	-1.26834	-1.95148	-1.3547	0.51137	-0.984964	-1.22063	-1.91275	-0.921252	-0.172552	-0.0911064	0.439922	-0.871074	0.480051	-0.93859	-0.724437
																						42.75	-0.0628302	0.975784	2.45853	2.37429	0.664897	0.331413	-0.0341406	0.472474	-0.793762	0.48412	-0.906038	-0.801748	-1.18289	-1.95148	-1.37911	0.523577	-0.956481	-1.18401	-1.95344	-0.957873	-0.22138	-0.0341406	0.472474	-0.793762	0.48412	-0.906038	-0.801748
																						42.8	-0.0305175	0.921929	2.37954	2.39942	0.682848	0.349365	0.0187569	0.496888	-0.72052	0.471913	-0.873487	-0.870921	-1.09337	-1.95555	-1.39132	0.523577	-0.936136	-1.16367	-1.98599	-0.998563	-0.290553	0.0187569	0.496888	-0.72052	0.471913	-0.873487	-0.870921
																						42.85	-0.00179504	0.889617	2.30774	2.39583	0.745679	0.340389	0.079792	0.513165	-0.647278	0.439361	-0.845003	-0.915681	-1.00792	-1.97589	-1.39132	0.507301	-0.927998	-1.15553	-2.00227	-1.03925	-0.371933	0.079792	0.513165	-0.647278	0.439361	-0.845003	-0.915681
																						42.9	0.0376983	0.871665	2.26106	2.38147	0.745679	0.313462	0.144897	0.525372	-0.582173	0.390533	-0.804313	-0.931956	-0.942821	-2.00031	-1.38725	0.486956	-0.923929	-1.15146	-1.99413	-1.07994	-0.465521	0.144897	0.525372	-0.582173	0.390533	-0.804313	-0.931956
																						42.95	0.0915528	0.882436	2.29338	2.36352	0.754654	0.277558	0.201862	0.549786	-0.504863	0.325429	-0.763623	-0.911612	-0.893993	-2.02472	-1.37504	0.466611	-0.932067	-1.12705	-1.96565	-1.12063	-0.563177	0.201862	0.549786	-0.504863	0.325429	-0.763623	-0.911612
																						43	0.156178	0.896797	2.358	2.3348	0.799533	0.268583	0.25476	0.586407	-0.415344	0.256256	-0.73107	-0.866853	-0.845165	-2.05321	-1.35877	0.446266	-0.956481	-1.07822	-1.92496	-1.15725	-0.660833	0.25476	0.586407	-0.415344	0.256256	-0.73107	-0.866853
																						43.05	0.217213	0.911158	2.39391	2.31326	0.835436	0.214728	0.291381	0.635235	-0.321757	0.170807	-0.714795	-0.826162	-0.78413	-2.06948	-1.34249	0.42999	-0.997171	-1.00904	-1.8802	-1.19388	-0.75849	0.291381	0.635235	-0.321757	0.170807	-0.714795	-0.826162
																						43.1	0.267478	0.914749	2.38673	2.30608	0.880315	0.178825	0.315795	0.684063	-0.252584	0.077219	-0.722933	-0.813955	-0.714956	-2.05727	-1.33028	0.421852	-1.05007	-0.931732	-1.8273	-1.22236	-0.856146	0.315795	0.684063	-0.252584	0.077219	-0.722933	-0.813955
																						43.15	0.310561	0.896797	2.36877	2.27376	0.898266	0.160874	0.33207	0.736959	-0.220032	-0.0285749	-0.747347	-0.8343	-0.649853	-2.03286	-1.30587	0.417783	-1.10296	-0.862559	-1.77034	-1.25084	-0.949733	0.33207	0.736959	-0.220032	-0.0285749	-0.747347	-0.8343
																						43.2	0.342874	0.868075	2.37595	2.19478	0.880315	0.23268	0.344277	0.773581	-0.220032	-0.1303	-0.783968	-0.891267	-0.592886	-1.99217	-1.26925	0.413714	-1.14772	-0.793386	-1.7093	-1.27119	-1.03111	0.344277	0.773581	-0.220032	-0.1303	-0.783968	-0.891267
																						43.25	0.368006	0.835762	2.40468	2.12656	0.880315	0.250631	0.368691	0.789857	-0.228169	-0.21168	-0.828727	-0.968577	-0.544058	-1.94334	-1.21635	0.397438	-1.17621	-0.736421	-1.6564	-1.26712	-1.07994	0.368691	0.789857	-0.228169	-0.21168	-0.828727	-0.968577
																						43.3	0.389548	0.81422	2.44417	2.06553	0.943145	0.241655	0.409382	0.769512	-0.244446	-0.264577	-0.877555	-1.03368	-0.511506	-1.89451	-1.15532	0.373024	-1.20062	-0.6998	-1.61165	-1.2427	-1.09622	0.409382	0.769512	-0.244446	-0.264577	-0.877555	-1.03368
																						43.35	0.403909	0.81422	2.49085	2.00808	0.970072	0.23268	0.454141	0.720684	-0.256653	-0.284923	-0.930452	-1.08251	-0.507437	-1.86196	-1.09428	0.344541	-1.21283	-0.683523	-1.57909	-1.19388	-1.06773	0.454141	0.720684	-0.256653	-0.284923	-0.930452	-1.08251
																						43.4	0.41468	0.828581	2.51598	1.93627	1.01495	0.250631	0.507038	0.65151	-0.26886	-0.284923	-0.97928	-1.10285	-0.53592	-1.84162	-1.02511	0.30792	-1.19655	-0.687593	-1.55061	-1.13691	-0.994492	0.507038	0.65151	-0.26886	-0.284923	-0.97928	-1.10285
																						43.45	0.425451	0.864484	2.51239	1.85729	1.01495	0.241655	0.551797	0.5742	-0.276998	-0.288991	-1.02404	-1.10285	-0.605093	-1.82127	-0.960003	0.263161	-1.164	-0.712007	-1.52213	-1.08808	-0.896835	0.551797	0.5742	-0.276998	-0.288991	-1.02404	-1.10285
																						43.5	0.432632	0.900388	2.52316	1.80343	0.997	0.241655	0.58435	0.505026	-0.285136	-0.313405	-1.06473	-1.08658	-0.694612	-1.78872	-0.911175	0.210263	-1.11924	-0.756765	-1.49364	-1.06367	-0.791041	0.58435	0.505026	-0.285136	-0.313405	-1.06473	-1.08658
																						43.55	0.443402	0.936291	2.5447	1.76035	0.925194	0.268583	0.596557	0.44806	-0.30955	-0.358165	-1.10949	-1.06217	-0.792268	-1.7521	-0.878623	0.157367	-1.05821	-0.797456	-1.4733	-1.05146	-0.689316	0.596557	0.44806	-0.30955	-0.358165	-1.10949	-1.06217
																						43.6	0.461354	0.972194	2.55906	1.71727	0.82646	0.29551	0.576211	0.411439	-0.358378	-0.411061	-1.15832	-1.04589	-0.881786	-1.70327	-0.878623	0.116676	-0.989033	-0.838145	-1.46923	-1.05146	-0.612005	0.576211	0.411439	-0.358378	-0.411061	-1.15832	-1.04589
																						43.65	0.482896	1.0081	2.59496	1.68136	0.82646	0.29551	0.531452	0.395163	-0.423482	-0.451752	-1.20307	-1.04589	-0.959097	-1.65444	-0.915244	0.0841246	-0.923929	-0.870698	-1.48144	-1.04739	-0.542831	0.531452	0.395163	-0.423482	-0.451752	-1.20307	-1.04589
																						43.7	0.515208	1.03323	2.656	1.63469	0.844412	0.376292	0.466348	0.403301	-0.521138	-0.472096	-1.23563	-1.0703	-1.0242	-1.62189	-0.992556	0.0637789	-0.862894	-0.89918	-1.48551	-1.02298	-0.489935	0.466348	0.403301	-0.521138	-0.472096	-1.23563	-1.0703
																						43.75	0.558292	1.04759	2.70626	1.58802	0.835436	0.394243	0.393105	0.427715	-0.63914	-0.484303	-1.26004	-1.10692	-1.07303	-1.60561	-1.10242	0.0556412	-0.814066	-0.923594	-1.48551	-0.982287	-0.437038	0.393105	0.427715	-0.63914	-0.484303	-1.26004	-1.10692
																						43.8	0.601376	1.03323	2.68472	1.55211	0.835436	0.457074	0.33207	0.452129	-0.757141	-0.488373	-1.27225	-1.13541	-1.11779	-1.61782	-1.22856	0.0475035	-0.769306	-0.943939	-1.4733	-0.925321	-0.396347	0.33207	0.452129	-0.757141	-0.488373	-1.27225	-1.13541
																						43.85	0.637279	1.01169	2.61651	1.54852	0.82646	0.430146	0.283242	0.480612	-0.84259	-0.496511	-1.27225	-1.13948	-1.15441	-1.65444	-1.3547	0.0393648	-0.732685	-0.948009	-1.46516	-0.860217	-0.367865	0.283242	0.480612	-0.84259	-0.496511	-1.27225	-1.13948
																						43.9	0.676772	0.990145	2.55906	1.58083	0.808509	0.403219	0.258828	0.492819	-0.875142	-0.50058	-1.26411	-1.12727	-1.17475	-1.69513	-1.48084	0.0312271	-0.704203	-0.931732	-1.4733	-0.786975	-0.351588	0.258828	0.492819	-0.875142	-0.50058	-1.26411	-1.12727
																						43.95	0.716265	0.972194	2.53393	1.63828	0.727727	0.35834	0.25476	0.496888	-0.867004	-0.520925	-1.23563	-1.08658	-1.18289	-1.73582	-1.58663	0.0230894	-0.679789	-0.919525	-1.50178	-0.72187	-0.339381	0.25476	0.496888	-0.867004	-0.520925	-1.23563	-1.08658
																						44	0.762939	0.968603	2.51598	1.7065	0.718751	0.331413	0.266967	0.484681	-0.834453	-0.553477	-1.19494	-1.02554	-1.17882	-1.77244	-1.66801	0.0149508	-0.655374	-0.915457	-1.54247	-0.689319	-0.327174	0.266967	0.484681	-0.834453	-0.553477	-1.19494	-1.02554
																						44.05	0.816794	0.968603	2.49085	1.77112	0.727727	0.304486	0.283242	0.472474	-0.785624	-0.598236	-1.15832	-0.964509	-1.15441	-1.80093	-1.72498	-0.00132465	-0.635029	-0.923594	-1.5913	-0.689319	-0.327174	0.283242	0.472474	-0.785624	-0.598236	-1.15832	-0.964509
																						44.1	0.874239	0.972194	2.4334	1.83575	0.709775	0.250631	0.303588	0.464336	-0.732727	-0.651134	-1.1339	-0.907542	-1.11372	-1.81313	-1.7616	-0.0338774	-0.622822	-0.948009	-1.6442	-0.72187	-0.347519	0.303588	0.464336	-0.732727	-0.651134	-1.1339	-0.907542
																						44.15	0.924503	0.965013	2.38314	1.91473	0.691824	0.250631	0.315795	0.464336	-0.692037	-0.699962	-1.11356	-0.858714	-1.06896	-1.82127	-1.79822	-0.0704985	-0.626891	-0.972423	-1.69303	-0.770698	-0.408554	0.315795	0.464336	-0.692037	-0.699962	-1.11356	-0.858714
																						44.2	0.971177	0.943471	2.34364	2.00449	0.620018	0.187801	0.319863	0.468405	-0.671692	-0.736583	-1.09321	-0.818025	-1.02013	-1.82941	-1.84705	-0.115257	-0.630961	-0.992767	-1.73778	-0.819527	-0.51028	0.319863	0.468405	-0.671692	-0.736583	-1.09321	-0.818025
																						44.25	1.00708	0.918339	2.358	2.09425	0.557188	0.178825	0.323933	0.472474	-0.667623	-0.74879	-1.06066	-0.785472	-0.979443	-1.84569	-1.89587	-0.155948	-0.643168	-1.00904	-1.77441	-0.864286	-0.636419	0.323933	0.472474	-0.667623	-0.74879	-1.06066	-0.785472
																						44.3	1.0358	0.875255	2.44058	2.18042	0.584115	0.124971	0.323933	0.476543	-0.655416	-0.728444	-1.02811	-0.777334	-0.94689	-1.87417	-1.92843	-0.188499	-0.651305	-1.03753	-1.79882	-0.900907	-0.766627	0.323933	0.476543	-0.655416	-0.728444	-1.02811	-0.777334
																						44.35	1.05734	0.824991	2.55906	2.24863	0.575139	0.187801	0.323933	0.468405	-0.626933	-0.679616	-0.999625	-0.789541	-0.926545	-1.91893	-1.94064	-0.216983	-0.651305	-1.07008	-1.80289	-0.933459	-0.884628	0.323933	0.468405	-0.626933	-0.679616	-0.999625	-0.789541
																						44.4	1.08248	0.767546	2.69908	2.28453	0.575139	0.187801	0.315795	0.439922	-0.578105	-0.62265	-0.987418	-0.813955	-0.918407	-1.97996	-1.93657	-0.237328	-0.651305	-1.11484	-1.79475	-0.966011	-0.994492	0.315795	0.439922	-0.578105	-0.62265	-0.987418	-0.813955
																						44.45	1.10761	0.702921	2.84629	2.28812	0.557188	0.214728	0.299519	0.387025	-0.496724	-0.557546	-0.999625	-0.846507	-0.918407	-2.04507	-1.92029	-0.257672	-0.655374	-1.1596	-1.78661	-1.01077	-1.09622	0.299519	0.387025	-0.496724	-0.557546	-0.999625	-0.846507
																						44.5	1.12915	0.634705	2.96477	2.27735	0.539236	0.151898	0.275104	0.317852	-0.403137	-0.488373	-1.02404	-0.883128	-0.938752	-2.09389	-1.88367	-0.282086	-0.655374	-1.20843	-1.77848	-1.0596	-1.20201	0.275104	0.317852	-0.403137	-0.488373	-1.02404	-0.883128
																						44.55	1.13992	0.562899	3.02221	2.28812	0.458454	0.0890676	0.242553	0.24054	-0.321757	-0.435475	-1.05252	-0.927888	-0.975373	-2.11424	-1.81856	-0.3065	-0.651305	-1.26539	-1.78255	-1.11657	-1.30374	0.242553	0.24054	-0.321757	-0.435475	-1.05252	-0.927888
																						44.6	1.12556	0.491093	3.00785	2.33121	0.440503	0.0441888	0.205932	0.163229	-0.272929	-0.394786	-1.07694	-0.972647	-1.03641	-2.11017	-1.72905	-0.343122	-0.639098	-1.32643	-1.80289	-1.18167	-1.39325	0.205932	0.163229	-0.272929	-0.394786	-1.07694	-0.972647
																						44.65	1.09325	0.419287	2.95758	2.38506	0.431527	0.0262373	0.165241	0.106263	-0.26479	-0.370372	-1.08914	-1.00927	-1.10965	-2.08983	-1.62732	-0.383812	-0.618753	-1.3956	-1.8273	-1.25898	-1.47463	0.165241	0.106263	-0.26479	-0.370372	-1.08914	-1.00927
																						44.7	1.04298	0.347481	2.91091	2.42456	0.440503	0.0441888	0.124551	0.0655727	-0.285136	-0.345958	-1.10542	-1.04589	-1.19917	-2.07355	-1.55408	-0.43264	-0.602477	-1.45663	-1.83137	-1.32815	-1.55601	0.124551	0.0655727	-0.285136	-0.345958	-1.10542	-1.04589
																						44.75	0.978358	0.290036	2.90014	2.44251	0.395624	0.107019	0.0757227	0.0370903	-0.317688	-0.333751	-1.1339	-1.08658	-1.3131	-2.06541	-1.51746	-0.469261	-0.598408	-1.48919	-1.8151	-1.38512	-1.65367	0.0757227	0.0370903	-0.317688	-0.333751	-1.1339	-1.08658
																						44.8	0.920913	0.250543	2.94322	2.43174	0.395624	0.115995	0.0309639	0.0167446	-0.358378	-0.325612	-1.17052	-1.11913	-1.45552	-2.08576	-1.5256	-0.489606	-0.602477	-1.47698	-1.78661	-1.42581	-1.75947	0.0309639	0.0167446	-0.358378	-0.325612	-1.17052	-1.11913
																						44.85	0.870649	0.232591	3.04016	2.40301	0.359721	0.151898	-0.0137949	-0.00360012	-0.395	-0.321544	-1.21935	-1.13948	-1.602	-2.13865	-1.56628	-0.477399	-0.622822	-1.40781	-1.75813	-1.45429	-1.86119	-0.0137949	-0.00360012	-0.395	-0.321544	-1.21935	-1.13948
																						44.9	0.813204	0.225411	3.16582	2.39224	0.23406	0.107019	-0.0707617	-0.0239449	-0.427551	-0.321544	-1.28852	-1.15575	-1.73628	-2.2119	-1.63139	-0.440778	-0.655374	-1.30608	-1.72965	-1.47464	-1.94257	-0.0707617	-0.0239449	-0.427551	-0.321544	-1.28852	-1.15575
																						44.95	0.748578	0.229001	3.31302	2.39583	0.153278	0.115995	-0.131797	-0.0442905	-0.451965	-0.321544	-1.3699	-1.18424	-1.84614	-2.28921	-1.69243	-0.379743	-0.700133	-1.18808	-1.70116	-1.48278	-1.97512	-0.131797	-0.0442905	-0.451965	-0.321544	-1.3699	-1.18424
																						45	0.680362	0.254133	3.46023	2.39583	0.0455693	0.115995	-0.209107	-0.0768423	-0.47231	-0.321544	-1.46349	-1.23306	-1.92752	-2.37059	-1.74532	-0.31057	-0.753031	-1.05787	-1.66861	-1.47871	-1.96292	-0.209107	-0.0768423	-0.47231	-0.321544	-1.46349	-1.23306
																						45.05	0.604966	0.290036	3.57871	2.37788	0.0365936	0.169849	-0.286419	-0.113463	-0.508931	-0.333751	-1.55301	-1.29003	-1.98042	-2.44383	-1.79008	-0.249535	-0.822204	-0.931732	-1.6442	-1.46243	-1.91409	-0.286419	-0.113463	-0.508931	-0.333751	-1.55301	-1.29003
																						45.1	0.52598	0.329529	3.66487	2.33839	0.0186421	0.205752	-0.351523	-0.146015	-0.557759	-0.366302	-1.61811	-1.35513	-2.01297	-2.50893	-1.81043	-0.208844	-0.895446	-0.82187	-1.64013	-1.43802	-1.85712	-0.351523	-0.146015	-0.557759	-0.366302	-1.61811	-1.35513
																						45.15	0.450583	0.365432	3.71514	2.28094	-0.0262368	0.241655	-0.388145	-0.166361	-0.622864	-0.411061	-1.64253	-1.42024	-2.02518	-2.54962	-1.81449	-0.18443	-0.96055	-0.748628	-1.66047	-1.40953	-1.80422	-0.388145	-0.166361	-0.622864	-0.411061	-1.64253	-1.42024
																						45.2	0.385958	0.394155	3.74745	2.21273	-0.053164	0.241655	-0.392213	-0.178568	-0.704244	-0.476166	-1.61405	-1.46093	-2.02518	-2.56997	-1.80229	-0.176292	-1.00531	-0.712007	-1.71337	-1.38919	-1.76354	-0.392213	-0.178568	-0.704244	-0.476166	-1.61405	-1.46093
																						45.25	0.328513	0.419287	3.75463	2.1876	-0.0980428	0.241655	-0.375937	-0.178568	-0.781555	-0.549408	-1.54487	-1.4772	-2.01297	-2.57811	-1.77787	-0.180362	-1.04193	-0.712007	-1.77848	-1.38105	-1.73098	-0.375937	-0.178568	-0.781555	-0.549408	-1.54487	-1.4772
																						45.3	0.278249	0.440829	3.76181	2.19119	-0.0441883	0.23268	-0.36373	-0.170429	-0.830383	-0.606374	-1.47163	-1.46907	-2.01704	-2.58218	-1.75346	-0.200707	-1.07855	-0.736421	-1.84358	-1.38105	-1.71471	-0.36373	-0.170429	-0.830383	-0.606374	-1.47163	-1.46907
																						45.35	0.238755	0.45519	3.79771	2.18401	-0.0441883	0.322437	-0.371868	-0.166361	-0.850728	-0.642995	-1.4106	-1.45279	-2.03332	-2.58625	-1.74125	-0.221051	-1.12738	-0.77711	-1.89241	-1.38512	-1.71878	-0.371868	-0.166361	-0.850728	-0.642995	-1.4106	-1.45279
																						45.4	0.210033	0.476732	3.85516	2.15887	0.0276178	0.322437	-0.412559	-0.170429	-0.838521	-0.655202	-1.38618	-1.44058	-2.06587	-2.60252	-1.73311	-0.237328	-1.20469	-0.830008	-1.92903	-1.38105	-1.73098	-0.412559	-0.170429	-0.838521	-0.655202	-1.38618	-1.44058
																						45.45	0.202852	0.512635	3.92697	2.10861	0.0455693	0.385268	-0.485801	-0.174499	-0.805969	-0.647064	-1.39839	-1.42838	-2.08621	-2.61473	-1.71277	-0.245465	-1.29421	-0.882905	-1.97786	-1.36884	-1.73505	-0.485801	-0.174499	-0.805969	-0.647064	-1.39839	-1.42838
																						45.5	0.213623	0.57008	4.0239	2.05476	0.126351	0.349365	-0.567181	-0.166361	-0.777486	-0.614512	-1.43094	-1.41617	-2.07808	-2.61473	-1.68022	-0.257672	-1.38373	-0.939871	-2.03075	-1.3485	-1.71878	-0.567181	-0.166361	-0.777486	-0.614512	-1.43094	-1.41617
																						45.55	0.242345	0.627525	4.09212	2.02244	0.126351	0.331413	-0.644492	-0.146015	-0.749003	-0.565684	-1.45942	-1.40396	-2.04145	-2.59031	-1.63546	-0.286156	-1.46511	-1.00497	-2.08772	-1.32408	-1.69029	-0.644492	-0.146015	-0.749003	-0.565684	-1.45942	-1.40396
																						45.6	0.281839	0.667018	4.16033	1.97218	0.162254	0.286534	-0.701458	-0.113463	-0.728658	-0.516856	-1.46756	-1.38362	-1.98856	-2.52928	-1.58256	-0.334984	-1.518	-1.09042	-2.12841	-1.30374	-1.66181	-0.701458	-0.113463	-0.728658	-0.516856	-1.46756	-1.38362
																						45.65	0.317742	0.677789	4.19983	1.9291	0.207133	0.29551	-0.729941	-0.072773	-0.708313	-0.480235	-1.45535	-1.33886	-1.91532	-2.44383	-1.5256	-0.404157	-1.54649	-1.18808	-2.14469	-1.2956	-1.6374	-0.729941	-0.072773	-0.708313	-0.480235	-1.45535	-1.33886
																						45.7	0.346464	0.652657	4.22855	1.91114	0.225084	0.268583	-0.750286	-0.0198765	-0.692037	-0.447682	-1.4228	-1.26561	-1.838	-2.35024	-1.49304	-0.485537	-1.56276	-1.30201	-2.12434	-1.30781	-1.63333	-0.750286	-0.0198765	-0.692037	-0.447682	-1.4228	-1.26561
																						45.75	0.378777	0.613163	4.24291	1.89678	0.314842	0.331413	-0.762493	0.0411587	-0.667623	-0.423268	-1.37397	-1.17203	-1.75255	-2.25666	-1.50118	-0.558779	-1.5709	-1.42408	-2.08365	-1.33629	-1.64553	-0.762493	0.0411587	-0.667623	-0.423268	-1.37397	-1.17203
																						45.8	0.41109	0.566489	4.27522	1.88242	0.377672	0.349365	-0.770631	0.106263	-0.631001	-0.402924	-1.32922	-1.0703	-1.66304	-2.17121	-1.55408	-0.611676	-1.58718	-1.53801	-2.03075	-1.39733	-1.67402	-0.770631	0.106263	-0.631001	-0.402924	-1.32922	-1.0703
																						45.85	0.446993	0.516225	4.31113	1.87524	0.512309	0.331413	-0.77877	0.175436	-0.59438	-0.378509	-1.29259	-0.968577	-1.57759	-2.09389	-1.65987	-0.63609	-1.61973	-1.64381	-1.97379	-1.47464	-1.68216	-0.77877	0.175436	-0.59438	-0.378509	-1.29259	-0.968577
																						45.9	0.482896	0.469551	4.34703	1.88242	0.575139	0.322437	-0.799114	0.248678	-0.565898	-0.350026	-1.27225	-0.874991	-1.50841	-2.03286	-1.80229	-0.63609	-1.66856	-1.70891	-1.91682	-1.56009	-1.66995	-0.799114	0.248678	-0.565898	-0.350026	-1.27225	-0.874991
																						45.95	0.515209	0.419287	4.35062	1.90037	0.566163	0.23268	-0.827598	0.32192	-0.549622	-0.317474	-1.27632	-0.818025	-1.47179	-1.98403	-1.95284	-0.619814	-1.72959	-1.74554	-1.85579	-1.64553	-1.62519	-0.827598	0.32192	-0.549622	-0.317474	-1.27632	-0.818025
																						46	0.540341	0.376203	4.3219	1.90396	0.584115	0.151898	-0.860149	0.387025	-0.553691	-0.280853	-1.30073	-0.793611	-1.46772	-1.94741	-2.09526	-0.583193	-1.79063	-1.74147	-1.79882	-1.71878	-1.55601	-0.860149	0.387025	-0.553691	-0.280853	-1.30073	-0.793611
																						46.05	0.558292	0.33671	4.29677	1.88242	0.548212	0.0621403	-0.880494	0.431784	-0.582173	-0.25237	-1.31701	-0.793611	-1.46772	-1.91079	-2.2214	-0.522158	-1.83539	-1.70891	-1.75813	-1.77574	-1.4787	-0.880494	0.431784	-0.582173	-0.25237	-1.31701	-0.793611
																						46.1	0.565473	0.293626	4.27881	1.82139	0.512309	-0.000690001	-0.892701	0.456198	-0.622864	-0.240163	-1.32922	-0.809886	-1.46365	-1.8701	-2.32719	-0.448916	-1.85166	-1.66415	-1.72558	-1.81237	-1.39732	-0.892701	0.456198	-0.622864	-0.240163	-1.32922	-0.809886
																						46.15	0.561882	0.250543	4.25727	1.77471	0.485382	-0.0994233	-0.892701	0.460267	-0.667623	-0.260508	-1.32922	-0.826162	-1.43517	-1.81313	-2.41264	-0.371605	-1.82318	-1.62346	-1.70116	-1.84085	-1.32001	-0.892701	0.460267	-0.667623	-0.260508	-1.32922	-0.826162
																						46.2	0.540341	0.21464	4.23214	1.77112	0.494357	-0.135326	-0.880494	0.456198	-0.728658	-0.309337	-1.31294	-0.838369	-1.39855	-1.74396	-2.46554	-0.302431	-1.77435	-1.59905	-1.68082	-1.8734	-1.25491	-0.880494	0.456198	-0.728658	-0.309337	-1.31294	-0.838369
																						46.25	0.508028	0.178736	4.19983	1.8178	0.458454	-0.162254	-0.864219	0.443991	-0.785624	-0.37444	-1.28039	-0.846507	-1.35786	-1.67886	-2.50623	-0.233258	-1.72145	-1.59905	-1.67268	-1.90595	-1.21015	-0.864219	0.443991	-0.785624	-0.37444	-1.28039	-0.846507
																						46.3	0.461354	0.146424	4.21419	1.90396	0.413575	-0.243035	-0.872356	0.423646	-0.834453	-0.443614	-1.24377	-0.862783	-1.30089	-1.61782	-2.52657	-0.168155	-1.68077	-1.62346	-1.66047	-1.94257	-1.1776	-0.872356	0.423646	-0.834453	-0.443614	-1.24377	-0.862783
																						46.35	0.41827	0.114111	4.25009	2.01167	0.287915	-0.252011	-0.908977	0.399232	-0.875142	-0.492442	-1.21935	-0.891267	-1.22765	-1.56086	-2.53878	-0.119327	-1.66449	-1.66009	-1.65234	-1.97106	-1.14912	-0.908977	0.399232	-0.875142	-0.492442	-1.21935	-0.891267
																						46.4	0.382367	0.0925692	4.30395	2.10861	0.225084	-0.23406	-0.961875	0.374818	-0.907695	-0.516856	-1.19494	-0.940095	-1.1422	-1.50796	-2.54285	-0.0867739	-1.67263	-1.70077	-1.66454	-1.99547	-1.12877	-0.961875	0.374818	-0.907695	-0.516856	-1.19494	-0.940095
																						46.45	0.353645	0.078208	4.29318	2.19119	0.17123	-0.243035	-1.01477	0.350404	-0.92804	-0.529063	-1.1868	-1.00927	-1.06082	-1.45506	-2.53878	-0.0786362	-1.70518	-1.72519	-1.70523	-2.01582	-1.11249	-1.01477	0.350404	-0.92804	-0.529063	-1.1868	-1.00927
																						46.5	0.332103	0.078208	4.21778	2.24145	0.126351	-0.260987	-1.05546	0.330059	-0.940247	-0.533132	-1.19494	-1.08251	-1.00386	-1.40623	-2.52657	-0.0989809	-1.75401	-1.72926	-1.76627	-2.02802	-1.11249	-1.05546	0.330059	-0.940247	-0.533132	-1.19494	-1.08251
																						46.55	0.314152	0.0889789	4.07058	2.30249	0.0994239	-0.23406	-1.07988	0.317852	-0.952454	-0.533132	-1.20714	-1.14761	-0.975373	-1.36554	-2.49402	-0.147809	-1.81097	-1.70077	-1.83951	-2.02395	-1.12063	-1.07988	0.317852	-0.952454	-0.533132	-1.20714	-1.14761
																						46.6	0.289019	0.0997499	3.90901	2.39224	0.0724966	-0.243035	-1.09615	0.297506	-0.956523	-0.520925	-1.22342	-1.1883	-0.971304	-1.34113	-2.44112	-0.221051	-1.88015	-1.62753	-1.91275	-2.00768	-1.15318	-1.09615	0.297506	-0.956523	-0.520925	-1.22342	-1.1883
																						46.65	0.256707	0.114111	3.7295	2.46764	0.0455693	-0.252011	-1.10022	0.264955	-0.952454	-0.496511	-1.24784	-1.20865	-0.967236	-1.32485	-2.36788	-0.322777	-1.95339	-1.52988	-1.96972	-1.9914	-1.20201	-1.10022	0.264955	-0.952454	-0.496511	-1.24784	-1.20865
																						46.7	0.206443	0.128472	3.56434	2.50354	-0.0621398	-0.252011	-1.09208	0.228333	-0.944316	-0.455821	-1.27632	-1.18424	-0.942821	-1.32078	-2.29464	-0.444847	-2.02663	-1.42001	-2.01041	-1.97513	-1.26712	-1.09208	0.228333	-0.944316	-0.455821	-1.27632	-1.18424
																						46.75	0.145407	0.150014	3.46382	2.50354	-0.115994	-0.189181	-1.07174	0.187643	-0.932109	-0.4192	-1.30887	-1.13541	-0.893993	-1.31671	-2.24581	-0.579125	-2.08767	-1.33456	-2.04296	-1.95885	-1.33629	-1.07174	0.187643	-0.932109	-0.4192	-1.30887	-1.13541
																						46.8	0.0879625	0.193098	3.4351	2.47841	-0.151897	-0.126351	-1.04732	0.155091	-0.936177	-0.382579	-1.36177	-1.09472	-0.832958	-1.31671	-2.2336	-0.705263	-2.1487	-1.28574	-2.06738	-1.9385	-1.39732	-1.04732	0.155091	-0.936177	-0.382579	-1.36177	-1.09472
																						46.85	0.0412886	0.250543	3.471	2.47482	-0.241655	-0.0904476	-1.02698	0.130677	-0.956523	-0.358165	-1.43094	-1.0703	-0.763784	-1.31671	-2.25395	-0.811058	-2.20567	-1.2776	-2.09586	-1.91816	-1.44208	-1.02698	0.130677	-0.956523	-0.358165	-1.43094	-1.0703
																						46.9	0.00897588	0.318758	3.53921	2.50713	-0.232679	-0.0814718	-1.0107	0.122539	-1.00535	-0.321544	-1.50418	-1.06623	-0.710888	-1.33299	-2.29871	-0.900576	-2.26263	-1.2776	-2.12027	-1.89375	-1.47463	-1.0107	0.122539	-1.00535	-0.321544	-1.50418	-1.06623
																						46.95	-0.00897562	0.394155	3.62179	2.54304	-0.178825	-0.0724961	-1.00256	0.110333	-1.05418	-0.280853	-1.57743	-1.07844	-0.674267	-1.36961	-2.37195	-0.961611	-2.30332	-1.28574	-2.14062	-1.86526	-1.49498	-1.00256	0.110333	-1.05418	-0.280853	-1.57743	-1.07844
																						47	-0.0125659	0.465961	3.69001	2.57176	-0.169849	-0.036593	-1.0107	0.0818491	-1.0908	-0.232025	-1.64253	-1.09472	-0.66206	-1.43065	-2.44519	-1.00637	-2.32367	-1.28167	-2.15282	-1.84085	-1.50719	-1.0107	0.0818491	-1.0908	-0.232025	-1.64253	-1.09472
																						47.05	-0.00179501	0.523406	3.70796	2.58612	-0.169849	-0.0545446	-1.00663	0.0492973	-1.10301	-0.191335	-1.69949	-1.10285	-0.690542	-1.50796	-2.5225	-1.03485	-2.31553	-1.26946	-2.1691	-1.81643	-1.51533	-1.00663	0.0492973	-1.10301	-0.191335	-1.69949	-1.10285
																						47.1	0.0125662	0.559309	3.69719	2.56458	-0.178825	-0.0904476	-0.98222	0.00453758	-1.08673	-0.166921	-1.73205	-1.09879	-0.759716	-1.60561	-2.59574	-1.05113	-2.28705	-1.25725	-2.19758	-1.79609	-1.5316	-0.98222	0.00453758	-1.08673	-0.166921	-1.73205	-1.09879
																						47.15	0.034108	0.57008	3.67564	2.51431	-0.0980428	-0.0994233	-0.929322	-0.0483589	-1.05011	-0.166921	-1.73612	-1.09472	-0.861441	-1.71141	-2.65678	-1.06741	-2.23415	-1.24911	-2.21793	-1.77574	-1.54788	-0.929322	-0.0483589	-1.05011	-0.166921	-1.73612	-1.09472
																						47.2	0.0412886	0.559309	3.63974	2.46046	-0.017261	-0.117375	-0.847942	-0.109394	-1.00942	-0.183197	-1.70356	-1.08658	-0.971304	-1.8172	-2.70154	-1.07554	-2.16498	-1.24505	-2.23421	-1.76354	-1.58043	-0.847942	-0.109394	-1.00942	-0.183197	-1.70356	-1.08658
																						47.25	0.0376983	0.534177	3.61461	2.42456	0.0365936	-0.171229	-0.754355	-0.166361	-0.985005	-0.21168	-1.63846	-1.09472	-1.08524	-1.90672	-2.73409	-1.07961	-2.08767	-1.26132	-2.23827	-1.76354	-1.60891	-0.754355	-0.166361	-0.985005	-0.21168	-1.63846	-1.09472
																						47.3	0.0233371	0.512635	3.63256	2.43533	0.0904481	-0.180205	-0.668906	-0.231464	-0.964661	-0.236095	-1.55708	-1.11506	-1.19917	-1.97589	-2.77071	-1.06334	-2.00222	-1.28981	-2.21793	-1.77574	-1.64553	-0.668906	-0.231464	-0.964661	-0.236095	-1.55708	-1.11506
																						47.35	-0.00179504	0.491093	3.67205	2.46764	0.126351	-0.126351	-0.599732	-0.2925	-0.956523	-0.260508	-1.47977	-1.15575	-1.30903	-2.02065	-2.80733	-1.01044	-1.90456	-1.34677	-2.17724	-1.8083	-1.66995	-0.599732	-0.2925	-0.956523	-0.260508	-1.47977	-1.15575
																						47.4	-0.0341078	0.480322	3.71873	2.46764	0.162254	-0.108399	-0.546836	-0.349466	-0.952454	-0.284923	-1.42687	-1.20051	-1.41076	-2.041	-2.84395	-0.920921	-1.79877	-1.42408	-2.13655	-1.85712	-1.67809	-0.546836	-0.349466	-0.952454	-0.284923	-1.42687	-1.20051
																						47.45	-0.0700108	0.476732	3.77258	2.42097	0.198157	-0.108399	-0.510215	-0.398294	-0.952454	-0.321544	-1.39432	-1.26968	-1.50841	-2.03286	-2.8643	-0.798851	-1.69704	-1.50953	-2.12027	-1.9263	-1.66995	-0.510215	-0.398294	-0.952454	-0.321544	-1.39432	-1.26968
																						47.5	-0.105914	0.465961	3.80131	2.37429	0.216109	-0.0814718	-0.489869	-0.434916	-0.956523	-0.358165	-1.38618	-1.34699	-1.59793	-2.02065	-2.85616	-0.660504	-1.61973	-1.57871	-2.12434	-2.00768	-1.66181	-0.489869	-0.434916	-0.956523	-0.358165	-1.38618	-1.34699
																						47.55	-0.127456	0.437238	3.78694	2.34916	0.243036	-0.0186415	-0.485801	-0.45933	-0.948384	-0.402924	-1.38618	-1.4121	-1.67117	-2.01252	-2.82361	-0.534365	-1.55869	-1.61126	-2.13655	-2.09313	-1.6496	-0.485801	-0.45933	-0.948384	-0.402924	-1.38618	-1.4121
																						47.6	-0.131046	0.383384	3.71514	2.36711	0.252012	-0.0814718	-0.485801	-0.467467	-0.92804	-0.447682	-1.38211	-1.465	-1.72814	-2.02065	-2.76257	-0.436708	-1.50987	-1.61126	-2.14469	-2.17451	-1.6374	-0.485801	-0.467467	-0.92804	-0.447682	-1.38211	-1.465
																						47.65	-0.120275	0.293626	3.59666	2.42815	0.260987	-0.0994233	-0.489869	-0.475605	-0.899556	-0.50058	-1.37804	-1.50162	-1.7729	-2.03286	-2.68119	-0.375673	-1.46511	-1.60312	-2.14469	-2.23961	-1.61705	-0.489869	-0.475605	-0.899556	-0.50058	-1.37804	-1.50162
																						47.7	-0.102323	0.185917	3.45664	2.48559	0.332794	-0.0455688	-0.493938	-0.491881	-0.871074	-0.557546	-1.37804	-1.52196	-1.80545	-2.041	-2.59981	-0.359398	-1.42442	-1.59498	-2.13248	-2.28844	-1.58857	-0.493938	-0.491881	-0.871074	-0.557546	-1.37804	-1.52196
																						47.75	-0.0771914	0.078208	3.31303	2.51431	0.4046	-0.0455688	-0.498008	-0.500019	-0.850728	-0.626719	-1.38211	-1.53824	-1.82173	-2.04914	-2.53471	-0.38788	-1.38373	-1.60719	-2.12027	-2.30878	-1.55195	-0.498008	-0.500019	-0.850728	-0.626719	-1.38211	-1.53824
																						47.8	-0.0448787	-0.0187301	3.14787	2.5574	0.368697	-0.00966576	-0.502076	-0.520365	-0.850728	-0.691823	-1.39025	-1.55452	-1.83394	-2.06134	-2.48995	-0.436708	-1.34711	-1.62753	-2.10807	-2.30878	-1.50312	-0.502076	-0.520365	-0.850728	-0.691823	-1.39025	-1.55452
																						47.85	-0.00179505	-0.0905362	2.97913	2.5933	0.377672	0.00828575	-0.518352	-0.53664	-0.883281	-0.744721	-1.40653	-1.57079	-1.84207	-2.07762	-2.47368	-0.485537	-1.31455	-1.64381	-2.09586	-2.29251	-1.45022	-0.518352	-0.53664	-0.883281	-0.744721	-1.40653	-1.57079
																						47.9	0.0412886	-0.13362	2.86783	2.62202	0.4046	-0.000690011	-0.546836	-0.540709	-0.948384	-0.765065	-1.44315	-1.583	-1.86649	-2.08983	-2.48181	-0.518089	-1.30235	-1.63974	-2.09586	-2.26809	-1.39325	-0.546836	-0.540709	-0.948384	-0.765065	-1.44315	-1.583
																						47.95	0.0771916	-0.147981	2.80679	2.6687	0.458454	0.071116	-0.591595	-0.53664	-1.02977	-0.74879	-1.50825	-1.5952	-1.90718	-2.09389	-2.50216	-0.538434	-1.30642	-1.61939	-2.104	-2.23554	-1.32001	-0.591595	-0.53664	-1.02977	-0.74879	-1.50825	-1.5952
																						48	0.0951431	-0.13362	2.77089	2.70101	0.386648	0.115995	-0.636354	-0.524433	-1.11928	-0.708099	-1.59777	-1.59114	-1.9438	-2.09796	-2.51437	-0.542503	-1.31455	-1.57464	-2.12434	-2.19892	-1.23456	-0.636354	-0.524433	-1.11928	-0.708099	-1.59777	-1.59114
																						48.05	0.0951431	-0.101307	2.78525	2.70819	0.332794	0.196777	-0.664837	-0.495951	-1.20473	-0.671478	-1.69543	-1.57486	-1.97635	-2.09796	-2.51437	-0.546572	-1.32676	-1.52174	-2.16503	-2.15823	-1.13691	-0.664837	-0.495951	-1.20473	-0.671478	-1.69543	-1.57486
																						48.1	0.0807819	-0.0546332	2.81756	2.68306	0.287915	0.259607	-0.668906	-0.451191	-1.28204	-0.647064	-1.78087	-1.55858	-1.99263	-2.09389	-2.48995	-0.566917	-1.33897	-1.48105	-2.23014	-2.11347	-1.05146	-0.668906	-0.451191	-1.28204	-0.647064	-1.78087	-1.55858
																						48.15	0.0592401	-0.0115495	2.84269	2.62561	0.144303	0.304486	-0.65263	-0.398294	-1.35122	-0.655202	-1.83377	-1.55045	-2.00076	-2.10203	-2.43705	-0.599469	-1.35931	-1.46884	-2.30745	-2.05651	-0.986354	-0.65263	-0.398294	-1.35122	-0.655202	-1.83377	-1.55045
																						48.2	0.0376983	0.0315341	2.88219	2.56817	0.0545451	0.286534	-0.640423	-0.353535	-1.40411	-0.691823	-1.84598	-1.55452	-1.9967	-2.13052	-2.37602	-0.656435	-1.37559	-1.48105	-2.36034	-1.97106	-0.941595	-0.640423	-0.353535	-1.40411	-0.691823	-1.84598	-1.55452
																						48.25	0.0269274	0.0710274	2.93245	2.5179	0.0186421	0.277558	-0.632285	-0.316914	-1.44887	-0.744721	-1.82157	-1.57079	-1.98042	-2.17528	-2.31905	-0.729677	-1.37559	-1.52581	-2.37255	-1.85712	-0.921249	-0.632285	-0.316914	-1.44887	-0.744721	-1.82157	-1.57079
																						48.3	0.0269274	0.10693	2.94322	2.4461	-0.053164	0.277558	-0.636354	-0.284362	-1.47736	-0.813893	-1.77274	-1.59114	-1.96414	-2.24038	-2.27429	-0.798851	-1.36338	-1.61126	-2.35628	-1.72285	-0.917181	-0.636354	-0.284362	-1.47736	-0.813893	-1.77274	-1.59114
																						48.35	0.0376983	0.139243	2.90373	2.35634	-0.089067	0.259607	-0.636354	-0.243671	-1.49363	-0.878998	-1.72391	-1.59928	-1.96007	-2.31362	-2.24174	-0.859886	-1.35931	-1.72519	-2.33186	-1.58043	-0.933456	-0.636354	-0.243671	-1.49363	-0.878998	-1.72391	-1.59928
																						48.4	0.0448789	0.167966	2.84269	2.27735	-0.160873	0.23268	-0.624147	-0.190775	-1.49363	-0.927826	-1.68322	-1.59928	-1.95194	-2.395	-2.22546	-0.900576	-1.37559	-1.85133	-2.31559	-1.4665	-0.970078	-0.624147	-0.190775	-1.49363	-0.927826	-1.68322	-1.59928
																						48.45	0.0556498	0.185917	2.80679	2.17324	-0.205752	0.223704	-0.611939	-0.117533	-1.47736	-0.960378	-1.6466	-1.60334	-1.93973	-2.47638	-2.20512	-0.912783	-1.41628	-1.96933	-2.31152	-1.38919	-1.02297	-0.611939	-0.117533	-1.47736	-0.960378	-1.6466	-1.60334
																						48.5	0.0628304	0.207459	2.81038	2.06553	-0.160873	0.250631	-0.599732	-0.0442905	-1.45701	-0.976654	-1.61405	-1.61148	-1.92752	-2.54149	-2.18884	-0.888369	-1.48545	-2.05071	-2.31965	-1.35257	-1.07994	-0.599732	-0.0442905	-1.45701	-0.976654	-1.61405	-1.61148
																						48.55	0.0592401	0.225411	2.84628	2.00808	-0.151897	0.214728	-0.603802	0.033021	-1.4448	-0.984792	-1.5937	-1.6359	-1.90718	-2.59031	-2.1685	-0.84361	-1.57904	-2.09547	-2.32372	-1.34443	-1.13691	-0.603802	0.033021	-1.4448	-0.984792	-1.5937	-1.6359
																						48.6	0.0484692	0.243362	2.86783	2.00449	-0.160873	0.277558	-0.616009	0.106263	-1.44074	-1.00514	-1.58149	-1.67658	-1.88683	-2.6188	-2.14815	-0.806989	-1.6767	-2.11581	-2.31559	-1.35664	-1.18167	-0.616009	0.106263	-1.44074	-1.00514	-1.58149	-1.67658
																						48.65	0.0305177	0.261314	2.88937	2.01526	-0.178825	0.29551	-0.64856	0.159161	-1.44887	-1.04176	-1.57336	-1.72948	-1.85835	-2.631	-2.14002	-0.782575	-1.76215	-2.12802	-2.30338	-1.38105	-1.22643	-0.64856	0.159161	-1.44887	-1.04176	-1.57336	-1.72948
																						48.7	0.00179528	0.282855	2.92168	2.05476	-0.205752	0.340389	-0.677044	0.19985	-1.46922	-1.09059	-1.56115	-1.79052	-1.82987	-2.63914	-2.15222	-0.770368	-1.83132	-2.1443	-2.29117	-1.40546	-1.27932	-0.677044	0.19985	-1.46922	-1.09059	-1.56115	-1.79052
																						48.75	-0.0269272	0.315168	2.92886	2.10861	-0.295509	0.35834	-0.701458	0.216126	-1.48549	-1.14348	-1.5408	-1.84342	-1.81766	-2.63507	-2.18478	-0.76223	-1.88015	-2.16871	-2.27489	-1.42174	-1.34849	-0.701458	0.216126	-1.48549	-1.14348	-1.5408	-1.84342
																						48.8	-0.0520593	0.354661	2.93963	2.11938	-0.35834	0.367316	-0.725872	0.203919	-1.50991	-1.17604	-1.51639	-1.88817	-1.79324	-2.631	-2.2214	-0.750023	-1.91677	-2.19719	-2.24641	-1.42988	-1.42988	-0.725872	0.203919	-1.50991	-1.17604	-1.51639	-1.88817
																						48.85	-0.0556496	0.383384	2.9504	2.09784	-0.385267	0.367316	-0.758424	0.163229	-1.54653	-1.19638	-1.50418	-1.91259	-1.76069	-2.62694	-2.25802	-0.729677	-1.95339	-2.20126	-2.19758	-1.42174	-1.50312	-0.758424	0.163229	-1.54653	-1.19638	-1.50418	-1.91259
																						48.9	-0.0412884	0.404926	2.93963	2.0368	-0.403219	0.349365	-0.807252	0.106263	-1.59943	-1.20452	-1.51232	-1.91666	-1.72	-2.6188	-2.29464	-0.697125	-1.98187	-2.16871	-2.12841	-1.40139	-1.54788	-0.807252	0.106263	-1.59943	-1.20452	-1.51232	-1.91666
																						48.95	-0.0161563	0.412106	2.8786	1.97218	-0.448097	0.367316	-0.85608	0.045228	-1.65639	-1.20045	-1.54894	-1.89631	-1.66711	-2.60659	-2.33533	-0.652367	-2.01036	-2.09954	-2.05924	-1.37291	-1.56008	-0.85608	0.045228	-1.65639	-1.20045	-1.54894	-1.89631
																						49	0.00538555	0.397745	2.77448	1.91473	-0.376291	0.35834	-0.908977	-0.0117378	-1.70115	-1.19638	-1.60184	-1.85562	-1.61828	-2.58625	-2.38823	-0.607607	-2.03884	-1.98968	-2.01448	-1.35257	-1.52346	-0.908977	-0.0117378	-1.70115	-1.19638	-1.60184	-1.85562
																						49.05	0.0269274	0.358252	2.656	1.86088	-0.322437	0.340389	-0.953736	-0.0646353	-1.73777	-1.1801	-1.65881	-1.81086	-1.56538	-2.56183	-2.44926	-0.570986	-2.07546	-1.85133	-1.98193	-1.35257	-1.45022	-0.953736	-0.0646353	-1.73777	-1.1801	-1.65881	-1.81086
																						49.1	0.034108	0.300807	2.54111	1.79266	-0.295509	0.259607	-0.998496	-0.12567	-1.76219	-1.15976	-1.69136	-1.78238	-1.50435	-2.53742	-2.5225	-0.546572	-2.10394	-1.70077	-1.95751	-1.36477	-1.34036	-0.998496	-0.12567	-1.76219	-1.15976	-1.69136	-1.78238
																						49.15	0.0412886	0.229001	2.4693	1.7424	-0.259607	0.23268	-1.05953	-0.186706	-1.77846	-1.13942	-1.69136	-1.78645	-1.43924	-2.513	-2.61202	-0.538434	-2.11208	-1.55429	-1.9331	-1.36477	-1.21015	-1.05953	-0.186706	-1.77846	-1.13942	-1.69136	-1.78645
																						49.2	0.0448789	0.150014	2.45135	1.72086	-0.268582	0.169849	-1.12464	-0.239603	-1.78253	-1.12721	-1.67101	-1.82307	-1.37414	-2.48452	-2.71375	-0.550641	-2.09173	-1.42001	-1.90461	-1.3485	-1.07587	-1.12464	-0.239603	-1.78253	-1.12721	-1.67101	-1.82307
																						49.25	0.0448789	0.0710275	2.47648	1.70291	-0.241655	0.151898	-1.1816	-0.280292	-1.77439	-1.13535	-1.64253	-1.8719	-1.30903	-2.44383	-2.8114	-0.583193	-2.04291	-1.31015	-1.85986	-1.32408	-0.949733	-1.1816	-0.280292	-1.77439	-1.13535	-1.64253	-1.8719
																						49.3	0.0305177	0.0099923	2.5088	1.72086	-0.259607	0.151898	-1.23043	-0.308776	-1.75405	-1.16383	-1.60591	-1.90445	-1.24393	-2.38686	-2.89685	-0.632021	-1.96966	-1.23284	-1.8151	-1.30781	-0.8358	-1.23043	-0.308776	-1.75405	-1.16383	-1.60591	-1.90445
																						49.35	0.0125661	-0.0330913	2.51598	1.74599	-0.331413	0.124971	-1.26705	-0.325052	-1.71336	-1.19638	-1.57336	-1.92073	-1.17882	-2.31769	-2.96196	-0.676781	-1.88421	-1.18401	-1.76627	-1.30781	-0.738144	-1.26705	-0.325052	-1.71336	-1.19638	-1.57336	-1.92073
																						49.4	-0.00179507	-0.0582234	2.48366	1.75317	-0.385267	0.0980433	-1.29553	-0.341328	-1.64825	-1.2208	-1.55301	-1.91259	-1.11779	-2.25666	-2.99451	-0.713402	-1.80283	-1.16773	-1.7093	-1.31188	-0.652695	-1.29553	-0.341328	-1.64825	-1.2208	-1.55301	-1.91259
																						49.45	-0.0161563	-0.0725847	2.44058	1.71727	-0.484	-0.00966579	-1.32402	-0.357604	-1.56688	-1.24114	-1.53673	-1.88004	-1.04862	-2.20376	-2.99858	-0.733746	-1.72552	-1.18808	-1.6442	-1.31188	-0.571315	-1.32402	-0.357604	-1.56688	-1.24114	-1.53673	-1.88004
																						49.5	-0.0305175	-0.076175	2.41545	1.63828	-0.484	-0.0186415	-1.3525	-0.382018	-1.48549	-1.24928	-1.5286	-1.84342	-0.963166	-2.16307	-2.97823	-0.754091	-1.66856	-1.2247	-1.5913	-1.31188	-0.502142	-1.3525	-0.382018	-1.48549	-1.24928	-1.5286	-1.84342
																						49.55	-0.0520593	-0.0833556	2.40468	1.53416	-0.519903	-0.0365931	-1.38098	-0.410502	-1.41225	-1.26148	-1.5286	-1.80272	-0.877717	-2.12238	-2.93754	-0.798851	-1.62787	-1.2776	-1.56282	-1.30374	-0.449244	-1.38098	-0.410502	-1.41225	-1.26148	-1.5286	-1.80272
																						49.6	-0.0771914	-0.108488	2.41904	1.39414	-0.457073	-0.000690018	-1.41353	-0.438984	-1.34308	-1.26962	-1.52453	-1.7661	-0.804475	-2.07762	-2.89278	-0.863954	-1.60345	-1.33456	-1.56689	-1.29967	-0.42483	-1.41353	-0.438984	-1.34308	-1.26962	-1.52453	-1.7661
																						49.65	-0.113094	-0.151571	2.44058	1.28284	-0.475025	-0.000690018	-1.43795	-0.463398	-1.28204	-1.26555	-1.52046	-1.73355	-0.74344	-2.03286	-2.85616	-0.953473	-1.60752	-1.38339	-1.60351	-1.30781	-0.441107	-1.43795	-0.463398	-1.28204	-1.26555	-1.52046	-1.73355
																						49.7	-0.156178	-0.201836	2.46212	1.18949	-0.430146	0.00828573	-1.45016	-0.471537	-1.23321	-1.24928	-1.52046	-1.71321	-0.714956	-1.97996	-2.8114	-1.04299	-1.6238	-1.42001	-1.6564	-1.33222	-0.489935	-1.45016	-0.471537	-1.23321	-1.24928	-1.52046	-1.71321
																						49.75	-0.199262	-0.25928	2.50162	1.13205	-0.430146	0.0262373	-1.45423	-0.479674	-1.18439	-1.21673	-1.5286	-1.70507	-0.706819	-1.91893	-2.7463	-1.1203	-1.65635	-1.45663	-1.70116	-1.37698	-0.571315	-1.45423	-0.479674	-1.18439	-1.21673	-1.5286	-1.70507
																						49.8	-0.249526	-0.316725	2.59855	1.08896	-0.403219	0.00828574	-1.44202	-0.479674	-1.13963	-1.17197	-1.53673	-1.69693	-0.714956	-1.84975	-2.65271	-1.18541	-1.68077	-1.48512	-1.73372	-1.43395	-0.668971	-1.44202	-0.479674	-1.13963	-1.17197	-1.53673	-1.69693
																						49.85	-0.310561	-0.356218	2.75653	1.06024	-0.394243	-0.0186415	-1.41353	-0.471537	-1.09894	-1.11093	-1.54487	-1.68066	-0.731233	-1.77244	-2.54692	-1.23016	-1.69704	-1.5136	-1.74999	-1.50719	-0.778834	-1.41353	-0.471537	-1.09894	-1.11093	-1.54487	-1.68066
																						49.9	-0.389548	-0.37417	2.96117	1.05306	-0.430146	0.035213	-1.36471	-0.471537	-1.05825	-1.04583	-1.56115	-1.6359	-0.771923	-1.69513	-2.42485	-1.26679	-1.70518	-1.53801	-1.75813	-1.58857	-0.892767	-1.36471	-0.471537	-1.05825	-1.04583	-1.56115	-1.6359
																						49.95	-0.472125	-0.37058	3.14787	1.06742	-0.412194	0.124971	-1.30774	-0.495951	-1.03383	-0.972585	-1.57743	-1.55858	-0.828889	-1.63003	-2.29464	-1.29934	-1.71332	-1.55429	-1.77034	-1.66181	-1.0067	-1.30774	-0.495951	-1.03383	-0.972585	-1.57743	-1.55858
																						50	-0.554702	-0.341857	3.29866	1.09255	-0.412194	0.107019	-1.26298	-0.544779	-1.02163	-0.887135	-1.58963	-1.47314	-0.893993	-1.58934	-2.15222	-1.32782	-1.72552	-1.5665	-1.79475	-1.71878	-1.11656	-1.26298	-0.544779	-1.02163	-0.887135	-1.58963	-1.47314
																						50.05	-0.622918	-0.288003	3.43509	1.12846	-0.394243	0.169849	-1.22636	-0.609882	-1.01349	-0.793549	-1.59777	-1.4121	-0.967236	-1.57306	-2.01388	-1.34817	-1.74587	-1.57057	-1.84358	-1.7554	-1.23049	-1.22636	-0.609882	-1.01349	-0.793549	-1.59777	-1.4121
																						50.1	-0.658821	-0.209016	3.57511	1.17872	-0.403219	0.142922	-1.20195	-0.683125	-1.00128	-0.70403	-1.60591	-1.38769	-1.04862	-1.57306	-1.8796	-1.35631	-1.77842	-1.57057	-1.92089	-1.76354	-1.34849	-1.20195	-0.683125	-1.00128	-0.70403	-1.60591	-1.38769
																						50.15	-0.673182	-0.119259	3.71514	1.21822	-0.394243	0.151898	-1.18974	-0.748229	-0.985005	-0.630788	-1.60184	-1.38769	-1.13	-1.5812	-1.76974	-1.34817	-1.81911	-1.5665	-2.01448	-1.7554	-1.45836	-1.18974	-0.748229	-0.985005	-0.630788	-1.60184	-1.38769
																						50.2	-0.669591	-0.0259107	3.86952	1.24335	-0.286534	0.196777	-1.19381	-0.797057	-0.960591	-0.58196	-1.58963	-1.39582	-1.20731	-1.60154	-1.68429	-1.32375	-1.8598	-1.54208	-2.11213	-1.74726	-1.55601	-1.19381	-0.797057	-0.960591	-0.58196	-1.58963	-1.39582
																						50.25	-0.64805	0.0638469	4.04903	1.23617	-0.214728	0.268583	-1.20195	-0.813334	-0.92804	-0.553477	-1.57743	-1.39582	-1.27648	-1.63817	-1.63139	-1.28306	-1.89642	-1.51767	-2.19352	-1.74319	-1.62112	-1.20195	-0.813334	-0.92804	-0.553477	-1.57743	-1.39582
																						50.3	-0.619327	0.135653	4.23573	1.21103	-0.151897	0.313462	-1.21415	-0.801126	-0.887349	-0.54127	-1.56522	-1.39176	-1.33752	-1.68293	-1.62325	-1.20982	-1.91677	-1.49733	-2.24641	-1.73912	-1.64146	-1.21415	-0.801126	-0.887349	-0.54127	-1.56522	-1.39176
																						50.35	-0.594195	0.193098	4.39729	1.1859	-0.0800913	0.322437	-1.21008	-0.768574	-0.84666	-0.54127	-1.55708	-1.39176	-1.39041	-1.72768	-1.64767	-1.11623	-1.92084	-1.49733	-2.25862	-1.72692	-1.62112	-1.21008	-0.768574	-0.84666	-0.54127	-1.55708	-1.39176
																						50.4	-0.565473	0.243362	4.52654	1.15718	-0.017261	0.277558	-1.19381	-0.736022	-0.797832	-0.549408	-1.54487	-1.40803	-1.44331	-1.76024	-1.70056	-1.01044	-1.89235	-1.52988	-2.23014	-1.69843	-1.56415	-1.19381	-0.736022	-0.797832	-0.549408	-1.54487	-1.40803
																						50.45	-0.554702	0.286446	4.61989	1.16436	-0.0262368	0.214728	-1.16939	-0.727884	-0.749003	-0.561615	-1.52046	-1.42431	-1.48807	-1.78465	-1.77787	-0.892438	-1.84759	-1.59091	-2.17724	-1.65774	-1.48684	-1.16939	-0.727884	-0.749003	-0.561615	-1.52046	-1.42431
																						50.5	-0.551111	0.322349	4.67375	1.17513	0.00966627	0.169849	-1.13684	-0.731953	-0.72052	-0.577891	-1.49198	-1.43244	-1.52062	-1.80906	-1.87146	-0.770368	-1.79063	-1.65602	-2.11213	-1.60485	-1.4136	-1.13684	-0.731953	-0.72052	-0.577891	-1.49198	-1.43244
																						50.55	-0.565473	0.351071	4.68811	1.18949	-0.0352125	0.178825	-1.10836	-0.752298	-0.712382	-0.594167	-1.46349	-1.42838	-1.5369	-1.82127	-1.96912	-0.648297	-1.73366	-1.70484	-2.05924	-1.54381	-1.35663	-1.10836	-0.752298	-0.712382	-0.594167	-1.46349	-1.42838
																						50.6	-0.587015	0.365432	4.67734	1.19308	-0.0621398	0.151898	-1.09615	-0.780781	-0.724589	-0.62265	-1.44722	-1.40396	-1.53283	-1.83348	-2.04643	-0.542503	-1.6889	-1.73333	-2.02262	-1.47871	-1.31187	-1.09615	-0.780781	-0.724589	-0.62265	-1.44722	-1.40396
																						50.65	-0.590605	0.379794	4.67734	1.19667	-0.0441883	0.169849	-1.09208	-0.817402	-0.76121	-0.659271	-1.44722	-1.3592	-1.50841	-1.82941	-2.09526	-0.452985	-1.67263	-1.74147	-2.00634	-1.42581	-1.27525	-1.09208	-0.817402	-0.76121	-0.659271	-1.44722	-1.3592
																						50.7	-0.569063	0.386974	4.6522	1.21822	-0.0352125	0.223704	-1.08394	-0.858092	-0.805969	-0.708099	-1.45942	-1.31444	-1.47586	-1.805	-2.11967	-0.367536	-1.6889	-1.73333	-1.99413	-1.38919	-1.25491	-1.08394	-0.858092	-0.805969	-0.708099	-1.45942	-1.31444
																						50.75	-0.511618	0.386974	4.56245	1.2613	0.0365936	0.250631	-1.0636	-0.890644	-0.867004	-0.760997	-1.4757	-1.27375	-1.44738	-1.76024	-2.13188	-0.302431	-1.72959	-1.72112	-1.97786	-1.35664	-1.23456	-1.0636	-0.890644	-0.867004	-0.760997	-1.4757	-1.27375
																						50.8	-0.429041	0.383384	4.505	1.31156	0.117375	0.241655	-1.01884	-0.919127	-0.940247	-0.805756	-1.49604	-1.22086	-1.4189	-1.71141	-2.13595	-0.265811	-1.78249	-1.70077	-1.93717	-1.32001	-1.20201	-1.01884	-0.919127	-0.940247	-0.805756	-1.49604	-1.22086
																						50.85	-0.332103	0.372613	4.49064	1.34747	0.189182	0.23268	-0.953736	-0.947611	-1.0257	-0.83017	-1.50825	-1.14355	-1.38634	-1.68293	-2.13188	-0.261742	-1.83132	-1.66415	-1.88427	-1.28339	-1.15318	-0.953736	-0.947611	-1.0257	-0.83017	-1.50825	-1.14355
																						50.9	-0.245936	0.347481	4.54091	1.34387	0.225084	0.214728	-0.864219	-0.963886	-1.11928	-0.834239	-1.5286	-1.05403	-1.35379	-1.67072	-2.1156	-0.278018	-1.8598	-1.61939	-1.83544	-1.2427	-1.09622	-0.864219	-0.963886	-1.11928	-0.834239	-1.5286	-1.05403
																						50.95	-0.17772	0.304397	4.63066	1.32592	0.323818	0.241655	-0.754355	-0.980163	-1.21287	-0.813893	-1.55708	-0.968577	-1.33752	-1.67072	-2.07898	-0.3065	-1.86794	-1.57057	-1.79882	-1.20201	-1.03925	-0.754355	-0.980163	-1.21287	-0.813893	-1.55708	-0.968577
																						51	-0.120275	0.250543	4.74555	1.31515	0.395624	0.23268	-0.64856	-0.99237	-1.30646	-0.777272	-1.58149	-0.895335	-1.33752	-1.67479	-2.02202	-0.330915	-1.85166	-1.51767	-1.77848	-1.15725	-0.998561	-0.64856	-0.99237	-1.30646	-0.777272	-1.58149	-0.895335
																						51.05	-0.0771914	0.196688	4.8389	1.3331	0.350745	0.223704	-0.550904	-0.99237	-1.39598	-0.724376	-1.5937	-0.826162	-1.35379	-1.68699	-1.94064	-0.355329	-1.82725	-1.45663	-1.76627	-1.11657	-0.994492	-0.550904	-0.99237	-1.39598	-0.724376	-1.5937	-0.826162
																						51.1	-0.0628302	0.150014	4.91789	1.36542	0.287915	0.169849	-0.473594	-0.976093	-1.47329	-0.671478	-1.5937	-0.756989	-1.37007	-1.71141	-1.85519	-0.38788	-1.7947	-1.38339	-1.77034	-1.08401	-1.01891	-0.473594	-0.976093	-1.47329	-0.671478	-1.5937	-0.756989
																						51.15	-0.0736011	0.117701	4.97892	1.45518	0.305866	0.223704	-0.420696	-0.931334	-1.53432	-0.626719	-1.57336	-0.695954	-1.3782	-1.76431	-1.76974	-0.43264	-1.76621	-1.29794	-1.78255	-1.07587	-1.0596	-0.420696	-0.931334	-1.53432	-0.626719	-1.57336	-0.695954
																						51.2	-0.0839232	0.0795544	4.99755	1.48861	0.260987	0.214728	-0.384075	-0.858092	-1.58315	-0.590098	-1.5408	-0.655264	-1.37414	-1.83348	-1.69649	-0.51402	-1.74994	-1.21656	-1.79068	-1.08401	-1.10842	-0.384075	-0.858092	-1.58315	-0.590098	-1.5408	-0.655264
																						51.25	-0.0956216	0.0322522	5.03493	1.5265	0.243036	0.286534	-0.364893	-0.856348	-1.61861	-0.579925	-1.5254	-0.611668	-1.37646	-1.85063	-1.60174	-0.577671	-1.75866	-1.1564	-1.82382	-1.09244	-1.13109	-0.364893	-0.856348	-1.61861	-0.579925	-1.5254	-0.611668
																						51.3	-0.087193	-0.0174479	5.08638	1.55237	0.260987	0.385268	-0.342759	-0.844946	-1.65013	-0.568189	-1.51232	-0.575449	-1.39323	-1.8798	-1.5112	-0.665199	-1.77341	-1.11515	-1.86205	-1.10217	-1.14786	-0.342759	-0.844946	-1.65013	-0.568189	-1.51232	-0.575449
																						51.35	-0.0539925	-0.0607091	5.15982	1.57752	0.350745	0.421171	-0.306765	-0.831644	-1.68182	-0.549408	-1.50215	-0.553539	-1.43314	-1.90875	-1.43608	-0.767316	-1.78554	-1.0772	-1.90156	-1.10843	-1.16234	-0.306765	-0.831644	-1.68182	-0.549408	-1.50215	-0.553539
																						51.4	0.00508636	-0.0959216	5.26076	1.6323	0.440503	0.448098	-0.258676	-0.804826	-1.70818	-0.521665	-1.48458	-0.54984	-1.48585	-1.94852	-1.38614	-0.865805	-1.78323	-1.0379	-1.93162	-1.09918	-1.17945	-0.258676	-0.804826	-1.70818	-0.521665	-1.48458	-0.54984
																						51.45	0.0804555	-0.104245	5.35786	1.71923	0.503333	0.492977	-0.20097	-0.754332	-1.7337	-0.476166	-1.46349	-0.545401	-1.5491	-2.00845	-1.36284	-0.96568	-1.75604	-0.996837	-1.95548	-1.07587	-1.18167	-0.20097	-0.754332	-1.7337	-0.476166	-1.46349	-0.545401
																						51.5	0.146484	-0.102025	5.41335	1.82964	0.548212	0.52888	-0.130441	-0.685838	-1.74456	-0.413774	-1.45128	-0.526412	-1.61285	-2.09525	-1.36148	-1.04028	-1.70247	-0.946652	-1.97786	-1.05417	-1.19116	-0.130441	-0.685838	-1.74456	-0.413774	-1.45128	-0.526412
																						51.55	0.206841	-0.0857491	5.48795	1.91034	0.548212	0.501953	-0.0727959	-0.592589	-1.74286	-0.343414	-1.44366	-0.495047	-1.67728	-2.19613	-1.37504	-1.07249	-1.62024	-0.90681	-2.00583	-1.03468	-1.21829	-0.0727959	-0.592589	-1.74286	-0.343414	-1.44366	-0.495047
																						51.6					0.503333	0.448098
																						51.65					0.377672	0.466049
																						51.7					0.278939	0.519904
																						51.75					0.252012	0.555807
																						51.8					0.243036	0.600686
																						51.85					0.189182	0.600686
																						51.9					0.180206	0.564783
																						51.95					0.23406	0.59171
																						52					0.252012	0.501953
																						52.05					0.269963	0.475025
																						52.1					0.296891	0.403219
																						52.15					0.323818	0.313462
																						52.2					0.225084	0.313462
																						52.25					0.180206	0.268583
																						52.3					0.207133	0.259607
																						52.35					0.162254	0.214728
																						52.4					0.180206	0.241655
																						52.45					0.260987	0.187801
																											0.314842	0.115995
																											0.4046	0.0262373
																											0.440503	-0.0635203
																											0.422551	-0.198157
																											0.485382	-0.23406
																											0.494357	-0.278938
																											0.494357	-0.323817
																											0.413575	-0.332793
																											0.377672	-0.368696
																											0.305866	-0.377672
																											0.243036	-0.386648
																											0.189182	-0.431526
																											0.153278	-0.404599
																											0.1084	-0.431526
																											0.153278	-0.341769
																											0.162254	-0.332793
																											0.135327	-0.180205
																											0.0994239	-0.0994234
																											0.0365936	-0.000690025
																											-0.017261	0.0621403
																											-0.053164	0.107019
																											-0.133946	0.160874
																											-0.133946	0.187801
																											-0.160873	0.268583
																											-0.0711155	0.367316
																											-0.0352125	0.430146
																											0.0635208	0.52888
																											0.117375	0.582734
																											0.216109	0.636589
																											0.278939	0.618637
																											0.278939	0.59171
																											0.287915	0.546831
																											0.278939	0.492977
																											0.23406	0.331413
																											0.216109	0.286534
																											0.180206	0.223704
																											0.216109	0.160874
																											0.216109	0.178825
																											0.252012	0.151898
																											0.269963	0.169849
																											0.252012	0.124971
																											0.180206	0.115995
																											0.126351	0.0800918
																											0.0276178	-0.0455688
																											-0.0441883	-0.0814718
																											-0.12497	-0.126351
																											-0.223703	-0.126351
																											-0.295509	-0.117375
																											-0.403219	-0.0994234
																											-0.492976	-0.0904476
																											-0.564782	-0.0455688
																											-0.564782	-0.0365931
																											-0.573758	0.0441888
																											-0.636588	0.107019
																											-0.636588	0.115995
																											-0.59171	0.0890676
																											-0.573758	0.035213
																											-0.546831	-0.0545446
																											-0.492976	-0.117375
																											-0.403219	-0.144302
																											-0.349364	-0.0724961
																											-0.35834	-0.036593
																											-0.376291	-0.00966575
																											-0.376291	-0.0545445
																											-0.367316	-0.0635203
																											-0.295509	-0.108399
																											-0.250631	-0.126351
																											-0.196776	-0.153278
																											-0.250631	-0.171229
																											-0.268582	-0.225084
																											-0.304485	-0.269963
																											-0.367316	-0.260987
																											-0.439122	-0.225084
																											-0.484	-0.189181
																											-0.537855	-0.0994233
																											-0.582734	-0.135326
																											-0.636588	-0.117375
																											-0.65454	-0.198157
																											-0.65454	-0.269963
																											-0.627613	-0.305866
																											-0.59171	-0.287914
																											-0.573758	-0.260987
																											-0.627613	-0.278938
																											-0.672491	-0.207132
																											-0.681467	-0.216108
																											-0.600685	-0.243035
																											-0.59171	-0.305866
																											-0.537855	-0.260987
																											-0.546831	-0.269963
																											-0.564782	-0.198157
																											-0.600685	-0.180205
																											-0.582734	-0.153278
																											-0.582734	-0.0994234
																											-0.609661	-0.0455688
																											-0.627613	-0.0186415
																											-0.65454	-0.0186415
																											-0.663516	-0.0814718
																											-0.71737	-0.0994233
																											-0.708394	-0.171229
																											-0.735322	-0.189181
																											-0.690443	-0.269963
																											-0.726346	-0.269963
																											-0.807128	-0.252011
																											-0.869958	-0.23406
																											-0.905861	-0.278938
																											-0.88791	-0.332793
																											-0.869958	-0.440502
																											-0.860982	-0.512308
																											-0.896885	-0.65592
																											-0.941764	-0.65592
																											-0.95074	-0.71875
																											-0.896885	-0.691823
																											-0.843031	-0.65592
																											-0.807128	-0.59309
																											-0.762249	-0.59309
																											-0.7802	-0.584114
																											-0.735322	-0.602066
																											-0.762249	-0.566163
																											-0.699419	-0.53026
																											-0.681467	-0.548211
																											-0.609661	-0.494357
																											-0.501952	-0.467429
																											-0.412194	-0.404599
																											-0.35834	-0.314841
																											-0.286534	-0.180205
																											-0.214728	-0.0455688
																											-0.12497	-0.0276173
																											-0.0441883	0.035213
																											-0.0262368	0.035213
																											0.0545451	0.0262373
																											0.0814723	0.0621403
																											0.1084	0.142922
																											0.153278	0.214728
																											0.198157	0.286534
																											0.269963	0.304486
																											0.296891	0.349365
																											0.431527	0.394243
																											0.521285	0.403219
																											0.548212	0.394243
																											0.59309	0.385268
																											0.7008	0.349365
																											0.727727	0.331413
																											0.76363	0.286534
																											0.736703	0.286534
																											0.718751	0.304486
																											0.682848	0.340389
																											0.655921	0.412195
																											0.718751	0.475025
																											0.799533	0.519904
																											0.844412	0.52888
																											0.862363	0.573759
																											0.853388	0.618637
																											0.871339	0.537856
																											0.862363	0.492977
																											0.808509	0.484001
																											0.772606	0.448098
																											0.772606	0.457074
																											0.682848	0.492977
																											0.673872	0.484001
																											0.691824	0.573759
																											0.754654	0.59171
																											0.709775	0.59171
																											0.7008	0.573759
																											0.664897	0.492977
																											0.503333	0.394243
																											0.395624	0.250631
																											0.377672	0.223704
																											0.341769	0.169849
																											0.368697	0.169849
																											0.323818	0.223704
																											0.287915	0.29551
																											0.305866	0.277558
																											0.287915	0.349365
																											0.243036	0.313462
																											0.180206	0.286534
																											0.117375	0.223704
																											-0.00828522	0.187801
																											-0.0890671	0.160874
																											-0.115994	0.151898
																											-0.115994	0.178825
																											-0.151897	0.250631
																											-0.0711155	0.322437
																											-0.053164	0.403219
																											-0.0441883	0.412195
																											-0.0621398	0.385268
																											-0.0711155	0.35834
																											-0.0621398	0.349365
																											-0.0441883	0.322437
																											-0.0800913	0.304486
																											-0.107019	0.23268
																											-0.205752	0.250631
																											-0.205752	0.223704
																											-0.232679	0.286534
																											-0.1878	0.259607
																											-0.169849	0.23268
																											-0.133946	0.205752
																											-0.0621398	0.169849
																											0.0186421	0.115995
																											0.0814724	0.0800918
																											0.135327	0.035213
																											0.126351	-0.00966578
																											0.189182	-0.0276173
																											0.17123	-0.108399
																											0.180206	-0.135326
																											0.126351	-0.153278
																											0.1084	-0.153278
																											0.135327	-0.171229
																											0.207133	-0.153278
																											0.198157	-0.135326
																											0.243036	-0.180205
																											0.23406	-0.144302
																											0.189182	-0.0904476
																											0.225084	-0.108399
																											0.144303	-0.162254
																											0.0724966	-0.198157
																											0.000690516	-0.260987
																											-0.0980428	-0.278938
																											-0.205752	-0.278938
																											-0.340388	-0.207132
																											-0.385267	-0.153278
																											-0.42117	-0.135326
																											-0.457073	-0.117375
																											-0.42117	-0.117375
																											-0.412194	-0.036593
																											-0.403219	-0.036593
																											-0.412194	-0.000689997
																											-0.448097	0.0711161
																											-0.42117	0.0262373
																											-0.385267	-0.000690004
																											-0.457073	-0.00966576
																											-0.42117	0.0441888
																											-0.385267	0.0262373
																											-0.385267	0.0800918
																											-0.322437	0.142922
																											-0.295509	0.187801
																											-0.259607	0.178825
																											-0.259607	0.223704
																											-0.295509	0.241655
																											-0.295509	0.241655
																											-0.313461	0.322437
																											-0.385267	0.286534
																											-0.403219	0.286534
																											-0.35834	0.250631
																											-0.322437	0.178825
																											-0.376291	0.214728
																											-0.403219	0.196777
																											-0.349364	0.241655
																											-0.430146	0.223704
																											-0.466049	0.268583
																											-0.475025	0.23268
																											-0.510928	0.196777
																											-0.430146	0.151898
																											-0.394243	0.107019
																											-0.340388	0.0800918
																											-0.250631	0.0890676
																											-0.205752	0.107019
																											-0.133946	0.0621403
																											-0.115994	0.0980433
																											-0.107019	0.071116
																											-0.178825	0.0800918
																											-0.223703	0.071116
																											-0.241655	0.0172615
																											-0.223703	-0.000690015
																											-0.250631	-0.0724961
																											-0.1878	-0.0635203
																											-0.169849	-0.108399
																											-0.178825	-0.0904476
																											-0.196776	-0.144302
																											-0.277558	-0.144302
																											-0.340388	-0.189181
																											-0.403219	-0.243035
																											-0.492976	-0.278938
																											-0.510928	-0.350745
																											-0.600685	-0.350745
																											-0.564782	-0.377672
																											-0.582734	-0.368696
																											-0.501952	-0.377672
																											-0.492976	-0.377672
																											-0.457073	-0.314841
																											-0.484	-0.278938
																											-0.528879	-0.269963
																											-0.528879	-0.260987
																											-0.528879	-0.260987
																											-0.484	-0.29689
																											-0.448097	-0.23406
																											-0.439122	-0.198157
																											-0.376291	-0.144302
																											-0.394243	-0.0455688
																											-0.394243	0.035213
																											-0.439122	0.124971
																											-0.492976	0.23268
																											-0.573758	0.304486
																											-0.627613	0.35834
																											-0.71737	0.412195
																											-0.726346	0.466049
																											-0.744297	0.430146
																											-0.771225	0.403219
																											-0.744297	0.484001
																											-0.798152	0.537856
																											-0.843031	0.609662
																											-0.88791	0.65454
																											-0.860982	0.690444
																											-0.825079	0.690444
																											-0.860982	0.672492
																											-0.807128	0.645565
																											-0.771225	0.573759
																											-0.753273	0.546831
																											-0.71737	0.403219
																											-0.663516	0.349365
																											-0.564782	0.322437
																											-0.484	0.277558
																											-0.430146	0.268583
																											-0.376291	0.286534
																											-0.277558	0.29551
																											-0.259607	0.268583
																											-0.259607	0.259607
																											-0.223703	0.268583
																											-0.250631	0.268583
																											-0.259607	0.250631
																											-0.250631	0.286534
																											-0.1878	0.331413
																											-0.160873	0.349365
																											-0.205752	0.394243
																											-0.205752	0.376292
																											-0.142922	0.412195
																											-0.133946	0.367316
																											-0.142922	0.367316
																											-0.151897	0.367316
																											-0.205752	0.349365
																											-0.304485	0.340389
																											-0.412194	0.313462
																											-0.484	0.268583
																											-0.510928	0.187801
																											-0.510928	0.160874
																											-0.537855	0.151898
																											-0.573758	0.133946
																											-0.627613	0.0621403
																											-0.672491	0.035213
																											-0.744297	-0.0635203
																											-0.735322	-0.117375
																											-0.744297	-0.171229
																											-0.807128	-0.171229
																											-0.834055	-0.153278
																											-0.932788	-0.153278
																											-0.986643	-0.180205
																											-1.06743	-0.153278
																											-1.03152	-0.189181
																											-1.03152	-0.144302
																											-0.977667	-0.144302
																											-0.995619	-0.0814718
																											-1.0405	-0.0904476
																											-1.04947	-0.0904476
																											-1.1123	-0.117375
																											-1.15718	-0.153278
																											-1.22899	-0.135326
																											-1.23796	-0.0814718
																											-1.26489	-0.0186415
																											-1.25592	0.035213
																											-1.25592	-0.0276173
																											-1.26489	-0.0186415
																											-1.27387	-0.0365931
																											-1.36363	-0.0186415
																											-1.38158	-0.0545446
																											-1.47133	-0.0635203
																											-1.45338	-0.0455688
																											-1.48031	-0.0186415
																											-1.45338	-0.0545446
																											-1.42646	0.00828574
																											-1.39953	0.0531645
																											-1.36363	0.071116
																											-1.30977	0.169849
																											-1.30977	0.169849
																											-1.3367	0.151898
																											-1.34567	0.107019
																											-1.41748	0.0980433
																											-1.4085	0.124971
																											-1.41748	0.0890676
																											-1.3726	0.0980433
																											-1.27387	0.0980433
																											-1.16616	0.0890676
																											-1.04947	0.0980433
																											-1.04947	0.0890676
																											-0.995619	0.0531645
																											-0.977667	0.0262373
																											-0.986643	-0.0904476
																											-0.968691	-0.126351
																											-0.905861	-0.135326
																											-0.878934	-0.198157
																											-0.789176	-0.243035
																											-0.690443	-0.287914
																											-0.528879	-0.323817
																											-0.403219	-0.323817
																											-0.385267	-0.35972
																											-0.403219	-0.350745
																											-0.376291	-0.350745
																											-0.340388	-0.377672
																											-0.340388	-0.377672
																											-0.349364	-0.341769
																											-0.331412	-0.368696
																											-0.394243	-0.404599
																											-0.35834	-0.395623
																											-0.376291	-0.314841
																											-0.385267	-0.341769
																											-0.466049	-0.323817
																											-0.519903	-0.269963
																											-0.555806	-0.278938
																											-0.645564	-0.23406
																											-0.789176	-0.207132
																											-0.852006	-0.207132
																											-0.816103	-0.135326
																											-0.789176	-0.126351
																											-0.798152	-0.108399
																											-0.825079	-0.0904476
																											-0.88791	-0.0545446
																											-0.896885	-0.0455688
																											-0.860982	-0.0186416
																											-0.825079	0.0800918
																											-0.798152	0.124971
																											-0.735322	0.124971
																											-0.681467	0.107019
																											-0.573758	0.107019
																											-0.492976	0.0531645
																											-0.439122	0.124971
																											-0.385267	0.124971
																											-0.295509	0.151898
																											-0.277558	0.107019
																											-0.286534	0.0890675
																											-0.313461	0.0890675
																											-0.322437	0.0621403
																											-0.349364	0.0621403
																											-0.277558	0.0262372
																											-0.286534	-0.00966579
																											-0.322437	-0.0186415
																											-0.35834	-0.0276173
																											-0.394243	-0.0455688
																											-0.42117	-0.0276173
																											-0.403219	0.035213
																											-0.439122	0.035213
																											-0.430146	0.0262373
																											-0.466049	-0.0545446
																											-0.492976	-0.0635203
																											-0.564782	-0.117375
																											-0.645564	-0.0545446
																											-0.699419	-0.0545446
																											-0.690443	-0.0545446
																											-0.681467	-0.0455688
																											-0.645564	-0.0545446
																											-0.663516	-0.0545446
																											-0.600685	-0.0455688
																											-0.582734	-0.0545446
																											-0.501952	-0.0545446
																											-0.510928	-0.000690004
																											-0.537855	-0.000690011
																											-0.546831	-0.000690011
																											-0.537855	0.0441888
																											-0.555806	0.115995
																											-0.492976	0.178825
																											-0.466049	0.241655
																											-0.457073	0.29551
																											-0.376291	0.268583
																											-0.340388	0.313462
																											-0.295509	0.385268
																											-0.232679	0.403219
																											-0.196776	0.412195
																											-0.169849	0.457074
																											-0.107019	0.457074
																											-0.0352125	0.466049
																											0.00069053	0.439122
																											0.0635208	0.439122
																											0.180206	0.403219
																											0.207133	0.35834
																											0.23406	0.304486
																											0.287915	0.250631
																											0.323818	0.277558
																											0.4046	0.250631
																											0.503333	0.268583
																											0.566163	0.35834
																											0.691824	0.340389
																											0.76363	0.340389
																											0.772606	0.394243
																											0.76363	0.484001
																											0.799533	0.484001
																											0.736703	0.52888
																											0.736703	0.59171
																											0.709775	0.59171
																											0.727727	0.546831
																											0.7008	0.564783
																											0.7008	0.564783
																											0.718751	0.546831
																											0.655921	0.600686
																											0.620018	0.555807
																											0.628994	0.564783
																											0.655921	0.555807
																											0.655921	0.52888
																											0.575139	0.59171
																											0.539236	0.582734
																											0.449478	0.546831
																											0.431527	0.457074
																											0.350745	0.466049
																											0.305866	0.421171
																											0.252012	0.367316
																											0.189181	0.349365
																											0.162254	0.331413
																											0.117375	0.286534
																											0.0724966	0.286534
																											-0.017261	0.304486
																											-0.053164	0.268583
																											-0.0980428	0.286534
																											-0.196776	0.259607
																											-0.259607	0.241655
																											-0.322437	0.196777
																											-0.322437	0.0890676
																											-0.340388	0.0441888
																											-0.268582	-0.0186415
																											-0.268582	-0.000690015
																											-0.214728	-0.0904476
																											-0.214728	-0.0814718
																											-0.232679	-0.108399
																											-0.214728	-0.0635203
																											-0.241655	-0.0635203
																											-0.259607	-0.0814718
																											-0.295509	-0.0635203
																											-0.295509	-0.108399
																											-0.322437	-0.117375
																											-0.349364	-0.171229
																											-0.385267	-0.216108
																											-0.430146	-0.243035
																											-0.457073	-0.29689
																											-0.546831	-0.260987
																											-0.59171	-0.260987
																											-0.663516	-0.287914
																											-0.627613	-0.269963
																											-0.645564	-0.216108
																											-0.618637	-0.243035
																											-0.573758	-0.198157
																											-0.546831	-0.243035
																											-0.528879	-0.269963
																											-0.519903	-0.216108
																											-0.546831	-0.216108
																											-0.510928	-0.207132
																											-0.448097	-0.135326
																											-0.475025	-0.0365931
																											-0.457073	0.0441888
																											-0.528879	0.0980433
																											-0.582734	0.178825
																											-0.573758	0.160874
																											-0.618637	0.133946
																											-0.681467	0.178825
																											-0.798152	0.169849
																											-0.843031	0.151898
																											-0.905861	0.151898
																											-1.0405	0.142922
																											-1.09435	0.160874
																											-1.17513	0.151898
																											-1.22001	0.115995
																											-1.22899	0.0621403
																											-1.24694	0.071116
																											-1.24694	-0.0276173
																											-1.21104	-0.0724961
																											-1.22001	-0.153278
																											-1.14821	-0.207132
																											-1.03152	-0.243035
																											-1.01357	-0.287914
																											-0.986643	-0.29689
																											-0.878934	-0.323817
																											-0.798152	-0.350745
																											-0.771225	-0.377672
																											-0.726346	-0.377672
																											-0.645564	-0.386648
																											-0.627613	-0.386648
																											-0.582734	-0.332793
																											-0.600685	-0.269963
																											-0.600685	-0.23406
																											-0.609661	-0.225084
																											-0.618637	-0.180205
																											-0.609661	-0.216108
																											-0.573758	-0.144302
																											-0.528879	-0.144302
																											-0.573758	-0.144302
																											-0.537855	-0.144302
																											-0.439122	-0.162254
																											-0.475025	-0.171229
																											-0.492976	-0.189181
																											-0.519903	-0.135326
																											-0.528879	-0.144302
																											-0.475025	-0.144302
																											-0.439122	-0.180205
																											-0.412194	-0.180205
																											-0.385267	-0.243035
																											-0.322437	-0.180205
																											-0.322437	-0.198157
																											-0.313461	-0.23406
																											-0.304485	-0.287914
																											-0.295509	-0.323817
																											-0.304485	-0.323817
																											-0.277558	-0.29689
																											-0.277558	-0.243035
																											-0.331413	-0.153278
																											-0.322437	-0.126351
																											-0.322437	-0.108399
																											-0.286534	-0.135326
																											-0.295509	-0.135326
																											-0.376291	-0.153278
																											-0.439122	-0.171229
																											-0.510928	-0.180205
																											-0.484	-0.189181
																											-0.528879	-0.252011
																											-0.519903	-0.225084
																											-0.573758	-0.216108
																											-0.582734	-0.117375
																											-0.627613	-0.108399
																											-0.672491	-0.0904476
																											-0.690443	-0.0545446
																											-0.753273	-0.00966577
																											-0.753273	-0.000690011
																											-0.753273	0.0441888
																											-0.71737	0.0531645
																											-0.663516	0.0711161
																											-0.59171	0.0890676
																											-0.466049	0.0711161
																											-0.376291	0.115995
																											-0.322437	0.124971
																											-0.259607	0.133946
																											-0.1878	0.124971
																											-0.178825	0.160874
																											-0.0711155	0.178825
																											-0.0711155	0.169849
																											-0.0621398	0.23268
																											0.00069053	0.29551
																											0.0455693	0.268583
																											0.117375	0.196777
																											0.198157	0.178825
																											0.278939	0.142922
																											0.314842	0.133946
																											0.323818	0.0980433
																											0.386648	0.151898
																											0.413575	0.223704
																											0.46743	0.250631
																											0.557188	0.29551
																											0.593091	0.322437
																											0.584115	0.394243
																											0.593091	0.367316
																											0.584115	0.394243
																											0.7008	0.457074
																											0.808509	0.403219
																											0.82646	0.35834
																											0.844412	0.35834
																											0.907242	0.430146
																											0.916218	0.421171
																											0.925194	0.448098
																											0.925194	0.501953
																											0.907242	0.510928
																											0.817485	0.439122
																											0.76363	0.367316
																											0.691824	0.29551
																											0.628994	0.214728
																											0.602066	0.23268
																											0.611042	0.169849
																											0.628994	0.151898
																											0.637969	0.0800918
																											0.611042	-0.0365931
																											0.53026	-0.0276173
																											0.494357	-0.0545445
																											0.485382	-0.0635203
																											0.386648	-0.153278
																											0.332794	-0.189181
																											0.278939	-0.252011
																											0.252012	-0.29689
																											0.252012	-0.287914
																											0.23406	-0.269963
																											0.216109	-0.243035
																											0.180206	-0.180205
																											0.180206	-0.153278
																											0.153278	-0.207132
																											0.207133	-0.189181
																											0.269963	-0.198157
																											0.296891	-0.171229
																											0.269963	-0.153278
																											0.278939	-0.189181
																											0.260988	-0.180205
																											0.189182	-0.243035
																											0.207133	-0.207132
																											0.180206	-0.207132
																											0.189182	-0.153278
																											0.189182	-0.162254
																											0.17123	-0.108399
																											0.216109	-0.0904476
																											0.180206	-0.0904476
																											0.225084	-0.0814718
																											0.180206	-0.0904476
																											0.198157	-0.00966577
																											0.135327	0.0172615
																											0.0994239	0.0711161
																											0.0455693	0.107019
																											-0.00828524	0.142922
																											0.00966627	0.223704
																											-0.017261	0.250631
																											0.0276178	0.268583
																											0.00966627	0.268583
																											-0.00828524	0.241655
																											-0.0352125	0.160874
																											-0.0890671	0.151898
																											-0.115994	0.071116
																											-0.178825	-0.000690039
																											-0.223703	-0.0276173
																											-0.250631	-0.0994234
																											-0.277558	-0.162254
																											-0.403219	-0.225084
																											-0.457073	-0.269963
																											-0.573758	-0.35972
																											-0.663516	-0.422551
																											-0.65454	-0.467429
																											-0.708394	-0.566163
																											-0.744297	-0.65592
																											-0.771225	-0.637969
																											-0.735322	-0.620017
																											-0.690443	-0.575138
																											-0.71737	-0.539235
																											-0.663516	-0.494357
																											-0.663516	-0.467429
																											-0.645564	-0.458454
																											-0.636588	-0.440502
																											-0.609661	-0.386648
																											-0.537855	-0.269963
																											-0.448097	-0.252011
																											-0.430146	-0.207132
																											-0.340388	-0.162254
																											-0.286534	-0.180205
																											-0.313461	-0.198157
																											-0.313461	-0.171229
																											-0.223703	-0.153278
																											-0.205752	-0.153278
																											-0.214728	-0.162254
																											-0.205752	-0.144302
																											-0.169849	-0.180205
																											-0.196776	-0.252011
																											-0.205752	-0.243035
																											-0.259607	-0.23406
																											-0.250631	-0.23406
																											-0.286534	-0.243035
																											-0.349364	-0.305866
																											-0.385267	-0.332793
																											-0.367316	-0.413575
																											-0.457073	-0.404599
																											-0.510928	-0.350745
																											-0.546831	-0.278938
																											-0.537855	-0.207132
																											-0.555806	-0.144302
																											-0.528879	-0.108399
																											-0.564782	-0.135326
																											-0.582734	-0.144302
																											-0.546831	-0.144302
																											-0.501952	-0.144302
																											-0.412194	-0.198157
																											-0.331413	-0.135326
																											-0.268582	-0.117375
																											-0.277558	-0.117375
																											-0.205752	-0.144302
																											-0.169849	-0.135326
																											-0.1878	-0.0635203
																											-0.151897	-0.0365931
																											-0.107019	-0.0635203
																											-0.0621398	-0.0994233
																											-0.017261	-0.225084
																											-0.00828523	-0.269963
																											-0.00828523	-0.368696
																											0.0545451	-0.332793
																											0.0814723	-0.35972
																											0.0724966	-0.29689
																											0.0724966	-0.260987
																											-0.017261	-0.23406
																											-0.0352125	-0.260987
																											-0.115994	-0.305866
																											-0.0980428	-0.269963
																											-0.12497	-0.23406
																											-0.0980428	-0.225084
																											-0.0980428	-0.198157
																											-0.107019	-0.207132
																											-0.0890671	-0.162254
																											-0.0980428	-0.180205
																											-0.0621398	-0.17123
																											-0.0352125	-0.144302
																											-0.017261	-0.0994233
																											-0.00828524	-0.135326
																											-0.0441883	-0.0724961
																											-0.017261	-0.0455688
																											-0.053164	-0.0455688
																											-0.0711155	0.035213
																											-0.0800913	0.0531645
																											-0.0621398	0.0890676
																											-0.0621398	0.142922
																											-0.017261	0.205752
																											0.0276178	0.223704
																											0.1084	0.178825
																											0.243036	0.187801
																											0.305866	0.169849
																											0.332794	0.160874
																											0.341769	0.223704
																											0.323818	0.241655
																											0.296891	0.259607
																											0.332794	0.250631
																											0.386648	0.214728
																											0.377672	0.169849
																											0.4046	0.151898
																											0.521285	0.115995
																											0.584115	0.0890676
																											0.646945	0.0890676
																											0.655921	-0.000690011
																											0.655921	-0.00966577
																											0.593091	-0.0365931
																											0.539236	0.00828574
																											0.422551	0.0262373
																											0.395624	-0.000690015
																											0.431527	0.00828575
																											0.4046	-0.00966577
																											0.413575	0.00828575
																											0.395624	-0.00966577
																											0.350745	0.0262373
																											0.386648	0.0531645
																											0.46743	0.0621403
																											0.503333	0.0980433
																											0.476406	0.133946
																											0.503333	0.169849
																											0.485382	0.187801
																											0.53026	0.214728
																											0.575139	0.142922
																											0.593091	0.160874
																											0.646945	0.115995
																											0.718751	0.124971
																											0.718751	0.187801
																											0.718751	0.223704
																											0.745679	0.250631
																											0.7008	0.196777
																											0.691824	0.268583
																											0.628994	0.286534
																											0.485382	0.304486
																											0.341769	0.304486
																											0.207133	0.313462
																											0.135327	0.259607
																											0.0276178	0.277558
																											0.00966628	0.250631
																											-0.0621398	0.241655
																											-0.151897	0.223704
																											-0.178825	0.214728
																											-0.214728	0.160874
																											-0.223703	0.107019
																											-0.196776	0.0531645
																											-0.178825	0.0980433
																											-0.1878	0.0980433
																											-0.133946	0.169849
																											-0.0800913	0.142922
																											-0.0352125	0.107019
																											0.0276178	0.0531645
																											0.0276178	0.0172615
																											0.144303	0.0262373
																											0.189181	0.0172615
																											0.278939	0.00828574
																											0.278939	0.035213
																											0.332794	0.0172615
																											0.341769	0.0890676
																											0.359721	0.0800918
																											0.368697	0.133946
																											0.314842	0.169849
																											0.278939	0.196777
																											0.207133	0.178825
																											0.162254	0.133946
																											0.135327	0.035213
																											0.0724966	0.0262373
																											0.117375	0.00828573
																											0.135327	-0.0455688
																											0.162254	-0.00966579
																											0.162254	-0.0635203
																											0.153278	-0.126351
																											0.0904481	-0.171229
																											0.135327	-0.23406
																											0.126351	-0.252011
																											0.126351	-0.305866
																											0.162254	-0.269963
																											0.162254	-0.260987
																											0.17123	-0.314841
																											0.207133	-0.314841
																											0.243036	-0.314842
																											0.243036	-0.269963
																											0.269963	-0.23406
																											0.341769	-0.243035
																											0.332794	-0.216108
																											0.305866	-0.17123
																											0.341769	-0.180205
																											0.305866	-0.153278
																											0.296891	-0.108399
																											0.278939	-0.117375
																											0.269963	-0.0994233
																											0.278939	-0.108399
																											0.278939	-0.126351
																											0.225084	-0.243035
																											0.225084	-0.314841
																											0.260987	-0.341769
																											0.23406	-0.350745
																											0.225084	-0.404599
																											0.269963	-0.386648
																											0.243036	-0.341769
																											0.216109	-0.332793
																											0.153278	-0.350745
																											0.144303	-0.341769
																											0.126351	-0.341769
																											0.0814723	-0.377672
																											0.0635208	-0.368696
																											0.0994239	-0.395623
																											0.0545451	-0.404599
																											0.018642	-0.395623
																											0.00966627	-0.386648
																											0.0276178	-0.278938
																											-0.0352125	-0.225084
																											-0.0711155	-0.153278
																											-0.0890671	-0.171229
																											-0.115994	-0.189181
																											-0.142922	-0.269963
																											-0.178825	-0.323817
																											-0.205752	-0.341769
																											-0.205752	-0.341769
																											-0.223703	-0.350745
																											-0.259607	-0.368696
																											-0.277558	-0.314841
																											-0.277558	-0.29689
																											-0.349364	-0.198157
																											-0.35834	-0.162254
																											-0.42117	-0.126351
																											-0.457073	-0.126351
																											-0.519903	-0.144302
																											-0.466049	-0.144302
																											-0.457073	-0.180205
																											-0.403219	-0.171229
																											-0.340388	-0.171229
																											-0.304485	-0.126351
																											-0.250631	-0.135326
																											-0.205752	-0.0994233
																											-0.1878	-0.0635203
																											-0.12497	-0.0186415
																											-0.12497	0.0441888
																											-0.0441883	0.0441888
																											-0.053164	0.0800918
																											0.00966627	-0.000690022
																											0.0410814	-0.00293396
																											0.127548	-0.0156496
																											0.18277	0.0243139
																											0.258226	0.0234755
																											0.257248	0.0479287
																											0.283835	0.0768279
																											0.224187	0.0962482
[truncated: 1 more rows]
[truncated: 32 more columns]

## Sheet: assoc. with Fig 1
cell	gp peak con	gp peak picro	rat peak con	rat peak picro	mouse peak con	mouse peak picro		experiment	cell	drug	v50	v50 with LJP		mv	cell	mouse picro sub	rat picro sub	GP picro sub
1	8.33137	9.28736	25.5033	32.3637	4.08061	4.80026		Rat.hepes	5	picro	-18.2703	-27.2703		-89	1	-2.4383	-1.38601	-6.41309
2	7.67659	9.12096	33.7034	41.5701	3.83045	5.88612		Rat.hepes	5	control	-23.9935	-32.9935		-79	1	-2.1114	-1.93532	-5.12519
3	14.1254	14.6833	20.6888	24.7746	2.73851	4.39511		Rat.picro	5	picro	-23.211	-32.211		-69	1	-1.65829	-1.92362	-3.54591
4	35.9012	49.4688	0.946738	1.88801	6.48745	14.8256		Rat.picro	5	control	-15.8911	-24.8911		-59	1	-1.28381	-1.33464	-2.29527
5	4.43436	6.46785	5.2546	6.2244	20.8602	26.4263		Rat.hepes	4	picro	-21.8478	-30.8478		-49	1	-0.822423	-2.93732	1.3504
								Rat.hepes	4	control	-21.2352	-30.2352		-39	1	-0.83794	-7.1701	1.79437
								Rat.picro	4	picro	-12.5914	-21.5914		-29	1	-0.887596	-3.71399	0.717457
								Rat.picro	4	control	-6.70942	-15.7094		-19	1	-0.677593	-3.77096	-0.757364
								Rat.hepes	3	picro	-24.7348	-33.7348		-9	1	-0.333107	-2.10673	-2.40883
								Rat.hepes	3	control	-26.9399	-35.9399		1	1	-0.505868	-2.77557	-1.84397
								Rat.picro	3	picro	-30.4193	-39.4193		11	1	-0.536902	-1.50401	-1.9945
								Rat.picro	3	control	-27.862	-36.862		21	1	-0.316555	-0.639851	-3.95613
								Rat.hepes	2	picro	-30.8998	-39.8998		31	1	0.0610352	-0.474548	-6.58622
								Rat.hepes	2	control	-29.9783	-38.9783		-89	2	-3.53622	1.22426	-3.42442
								Rat.picro	2	picro	-32.3834	-41.3834		-79	2	-2.90445	2.30274	-1.45604
								Rat.picro	2	control	-27.6608	-36.6608		-69	2	-2.61307	3.02391	-0.488281
								Rat.hepes	1	picro	-28.3268	-37.3268		-59	2	-1.78763	3.61648	-0.889705
								Rat.hepes	1	control	-30.5475	-39.5475		-49	2	-1.31607	-4.43068	1.28262
								Rat.picro	1	picro	-29.3412	-38.3412		-39	2	-1.10773	-23.9548	2.14005
								Rat.picro	1	control	-22.5706	-31.5706		-29	2	-0.948687	-31.778	0.98067
								gp.picro	7	picro	-18.8373	-27.8373		-19	2	-1.06166	-26.7381	0.552544
								gp.picro	7	control	-16.5737	-25.5737		-9	2	-0.503832	-12.1786	-0.161684
								gp.picro	6	picro	-28.1683	-37.1683		1	2	-1.0731	9.18372	-0.324837
								gp.picro	6	control	-22.6415	-31.6415		11	2	-0.524668	28.5514	-0.0284634
								gp.picro	3	picro	-34.6569	-43.6569		21	2	-1.11683	45.1737	0.333345
								gp.picro	3	control	-32.1674	-41.1674		31	2	-1.55141	53.2155	0.0663166
								gp.picro	2	picro	-29.3668	-38.3668		-89	3	-4.25632	0.737431	1.11004
								gp.picro	2	control	-24.7808	-33.7808		-79	3	-5.16011	1.76121	0.847114
								gp.picro	1	picro	-31.0538	-40.0538		-69	3	-5.91249	3.31702	0.446697
								gp.picro	1	control	-23.1216	-32.1216		-59	3	-6.42072	1.19253	0.317249
								gp.hepes	1	control	-14.8793	-23.8793		-49	3	-7.02579	3.08668	0.369564
								gp.hepes	1	picro	-16.4856	-25.4856		-39	3	-7.19833	1.26032	-0.469501
								gp.hepes	2	control	-20.265	-29.265		-29	3	-7.93633	-0.224774	-0.00670719
								gp.hepes	2	picro	-20.1016	-29.1016		-19	3	-8.58307	-0.254411	-0.967172
								mouse.picro	6	picro	-31.7045	-40.7045		-9	3	-9.27881	1.10098	-1.30119
								mouse.picro	6	control	-29.7915	-38.7915		1	3	-10.283	0.323078	-1.96453
								mouse.picro	5	picro	-32.5859	-41.5859		11	3	-11.2619	-0.356239	-2.35086
								mouse.picro	5	control	-23.6461	-32.6461		21	3	-12.7977	0.71862	-3.35492
								mouse.picro	3	picro	-8.35358	-17.3536		31	3	-13.3614	-1.80057	-2.83042
								mouse.picro	3	control	-4.18638	-13.1864		-89	4	-2.36757	0.871805	-17.9073
								mouse.picro	2	picro	-12.9508	-21.9508		-79	4	-1.36837	0.664931	-10.9561
								mouse.picro	2	control	-6.92423	-15.9242		-69	4	-1.09273	-0.279059	-8.7204
								mouse.picro	1	picro	-17.5256	-26.5256		-59	4	-0.329787	0.230349	-2.79265
								mouse.picro	1	control	-10.4426	-19.4426		-49	4	6.89599	0.417856	33.2506
														-39	4	16.1645	0.0707185	8.16962
														-29	4	17.6018	0.243554	-3.95731
														-19	4	12.5024	0.233284	-3.45758
														-9	4	7.99364	0.168433	3.8414
														1	4	3.49968	-0.105638	7.4815
														11	4	0.329787	0.427246	16.8915
														21	4	-0.98936	-0.66552	19.4851
														31	4	-5.32089	-0.400253	30.0392
														-89	5	-0.507909	-0.375895	-15.5725
														-79	5	-0.278873	-0.276712	-9.74743
														-69	5	-0.073679	0.0193673	-6.57067
														-59	5	-0.0878303	0.267615	-2.86513
														-49	5	2.4834	0.608587	20.9213
														-39	5	5.52993	-0.00381589	-2.491
														-29	5	5.56607	0.271724	-14.7423
														-19	5	5.48732	0.438985	-5.43535
														-9	5	6.0869	0.529656	-5.06533
														1	5	3.40031	0.312805	1.17786
														11	5	2.33004	-0.106518	8.31516
														21	5	3.46737	0.752074	15.1455
														31	5	0.451611	1.18988	24.642
														-89	6			-16.012
														-79	6			-10.5506
														-69	6			-7.88615
														-59	6			-5.84617
														-49	6			-4.79419
														-39	6			-3.21403
														-29	6			-4.60845
														-19	6			-6.60911
														-9	6			-7.69953
														1	6			-6.44302
														11	6			-3.47959
														21	6			-1.50121
														31	6			1.93256
														-89	7			-1.77824
														-79	7			-0.387632
														-69	7			-1.15967
														-59	7			-0.214503
														-49	7			0.164619
														-39	7			0.453069
														-29	7			0.328358
														-19	7			1.44078
														-9	7			1.39618
														1	7			1.12622
														11	7			1.04934
														21	7			0.45747
														31	7			0.653486

## Sheet: Figure 2
mv	control IV fit	tpmpa iv fit	con iv raw	tpmpa iv raw	tpmpa bol	con bol	tpmpa bol raw	con bol raw	con iv fit	gz iv fit	con iv raw	gz iv raw	con bol fit	gz bol fit	con bol raw	gz bol raw
-89	-0.0306961	-0.108837	-0.261462	0.361831	0.00145277	0.000428251	0.0048298	0.00364774	-0.0316558	-0.0368086	0.10319	0.315827	0.000910693	0.00105893	0.00296863	0.00908592	see data for main text
-88	-0.0344833	-0.122247			0.00165412	0.000487675			-0.0353438	-0.0410963			0.00102668	0.00119378			for summary data in 2H
-87	-0.0387302	-0.137282			0.00188333	0.000555341			-0.0394573	-0.0458783			0.00115743	0.00134578
-86	-0.0434913	-0.15413			0.00214423	0.000632389			-0.0440445	-0.0512107			0.00130481	0.00151711
-85	-0.0488274	-0.173005			0.00244118	0.000720119			-0.0491592	-0.0571561			0.00147092	0.0017102
-84	-0.0548065	-0.194145			0.00277915	0.00082001			-0.0548613	-0.0637838			0.00165815	0.00192783
-83	-0.0615039	-0.217811			0.00316375	0.000933745			-0.0612169	-0.0711707			0.00186916	0.00217308
-82	-0.0690037	-0.244297			0.00360139	0.00106324			-0.0683	-0.0794023			0.00210697	0.00244947
-81	-0.0773995	-0.273926			0.00409931	0.00121067			-0.0761921	-0.0885734			0.00237497	0.0027609
-80	-0.0867951	-0.307056			0.00466576	0.00137851			-0.0849839	-0.0987891			0.00267696	0.00311181
-79	-0.097306	-0.344085	-0.00832915	0.418345	0.00531006	0.00156959	0.00645606	0.000134353	-0.0947761	-0.110166	0.149522	-0.378848	0.00301723	0.00350717	0.0047601	0.0120608
-78	-0.10906	-0.385452			0.00604279	0.0017871			-0.10568	-0.122833			0.00340061	0.00395255
-77	-0.1222	-0.431639			0.00687593	0.00203469			-0.117819	-0.136932			0.00383252	0.00445425
-76	-0.136882	-0.483178			0.00782304	0.00231651			-0.131329	-0.152622			0.00431904	0.0050193
-75	-0.153281	-0.540656			0.00889944	0.00263726			-0.146362	-0.170077			0.00486702	0.00565563
-74	-0.17159	-0.604713			0.0101224	0.00300229			-0.163084	-0.18949			0.00548415	0.00637211
-73	-0.192021	-0.676051			0.0115115	0.00341767			-0.181679	-0.211072			0.00617904	0.0071787
-72	-0.214808	-0.755435			0.0130887	0.00389029			-0.202351	-0.235058			0.00696137	0.00808656
-71	-0.24021	-0.843697			0.0148788	0.00442798			-0.225322	-0.261704			0.00784196	0.00910818
-70	-0.26851	-0.941737			0.0169095	0.00503961			-0.250838	-0.291293			0.00883295	0.0102575
-69	-0.300019	-1.05053	-0.0302964	-0.143546	0.0192119	0.00573524	0.00262514	0.000579154	-0.27917	-0.324136	-0.185547	0.0336138	0.00994792	0.0115502	0.00661178	0.00119779
-68	-0.335079	-1.17111			0.0218208	0.00652626			-0.310614	-0.36057			0.011202	0.0130037
-67	-0.374062	-1.3046			0.0247751	0.00742556			-0.345493	-0.400968			0.0126123	0.0146374
-66	-0.417374	-1.45217			0.0281179	0.00844773			-0.384163	-0.445732			0.0141975	0.0164728
-65	-0.465456	-1.61507			0.031897	0.00960925			-0.42701	-0.495302			0.0159787	0.0185341
-64	-0.518785	-1.79459			0.036165	0.0109287			-0.474453	-0.550154			0.0179793	0.0208479
-63	-0.577879	-1.99206			0.04098	0.0124271			-0.526949	-0.610802			0.0202252	0.0234436
-62	-0.643292	-2.20883			0.0464052	0.0141279			-0.584988	-0.677801			0.0227452	0.0263539
-61	-0.715615	-2.44625			0.0525092	0.0160578			-0.649103	-0.751743			0.025571	0.0296144
-60	-0.795482	-2.70563			0.0593662	0.0182464			-0.719861	-0.833261			0.0287375	0.0332645
-59	-0.883559	-2.98822	-0.550054	-2.58255	0.0670553	0.020727	0.0579521	0.0129035	-0.797868	-0.923026	-0.62424	-0.124194	0.0322832	0.0373473	0.0252579	0.00502512
-58	-0.980543	-3.29513			0.0756601	0.0235368			-0.883768	-1.02174			0.03625	0.0419094
-57	-1.08716	-3.62731			0.0852683	0.026717			-0.978238	-1.13015			0.0406837	0.0470016
-56	-1.20416	-3.98546			0.0959699	0.0303137			-1.08199	-1.24901			0.045634	0.0526784
-55	-1.3323	-4.36995			0.107856	0.0343774			-1.19575	-1.37911			0.0511546	0.0589985
-54	-1.47233	-4.78077			0.121018	0.038964			-1.32028	-1.52122			0.0573029	0.066024
-53	-1.62497	-5.21738			0.135541	0.0441346			-1.45634	-1.67614			0.0641402	0.0738204
-52	-1.79092	-5.67867			0.151507	0.0499556			-1.60468	-1.84461			0.0717313	0.0824562
-51	-1.97079	-6.16284			0.168986	0.0564991			-1.76604	-2.02734			0.0801439	0.0920019
-50	-2.16511	-6.66728			0.188035	0.063842			-1.94111	-2.22499			0.089448	0.102529
-49	-2.37424	-7.18858	-2.95107	-8.30057	0.208692	0.0720663	0.240974	0.089575	-2.13053	-2.43809	-1.91525	-2.30517	0.0997151	0.11411	0.0896394	0.107889
-48	-2.59838	-7.72236			0.230972	0.0812582			-2.33484	-2.66706			0.111017	0.126813
-47	-2.8375	-8.26335			0.254866	0.0915069			-2.55445	-2.91214			0.123424	0.140707
-46	-3.09124	-8.80532			0.280329	0.102903			-2.78964	-3.17338			0.137005	0.155851
-45	-3.35893	-9.3412			0.307288	0.115539			-3.04048	-3.45057			0.15182	0.172297
-44	-3.63946	-9.86319			0.33563	0.129501			-3.30681	-3.74322			0.167927	0.190089
-43	-3.93124	-10.3629			0.365208	0.144875			-3.58819	-4.05054			0.185368	0.209253
-42	-4.23212	-10.8316			0.39584	0.161735			-3.8839	-4.37135			0.204176	0.229801
-41	-4.53939	-11.2604			0.427312	0.180144			-4.19285	-4.70409			0.224367	0.251725
-40	-4.84964	-11.6408			0.459383	0.200147			-4.5136	-5.04684			0.245938	0.274994
-39	-5.15885	-11.9645	-6.10844	-11.5093	0.491794	0.221771	0.473086	0.262593	-4.84432	-5.39725	-4.9854	-5.59028	0.268864	0.299552	0.276694	0.310266
-38	-5.46232	-12.2242			0.524274	0.245016			-5.18279	-5.75258			0.293096	0.325319
-37	-5.75471	-12.4137			0.55655	0.269852			-5.52641	-6.10978			0.318561	0.352189
-36	-6.03014	-12.5278			0.588356	0.296218			-5.87223	-6.46548			0.345158	0.380027
-35	-6.28229	-12.563			0.61944	0.324017			-6.21702	-6.81608			0.37276	0.408678
-34	-6.50455	-12.5169			0.649575	0.353115			-6.5573	-7.15785			0.401218	0.437963
-33	-6.6902	-12.389			0.678562	0.383345			-6.88944	-7.48704			0.430357	0.467687
-32	-6.83262	-12.1797			0.706236	0.414505			-7.20975	-7.79994			0.459987	0.497642
-31	-6.92556	-11.891			0.732466	0.446364			-7.5146	-8.09305			0.489903	0.527614
-30	-6.9633	-11.5258			0.75716	0.47867			-7.80051	-8.36311			0.519891	0.557388
-29	-6.94091	-11.0879	-6.77896	-10.2206	0.780258	0.511155	0.719226	0.499229	-8.06423	-8.60727	-7.57563	-8.41132	0.549737	0.586755	0.516429	0.573398
-28	-6.85442	-10.582			0.801735	0.543546			-8.3029	-8.82309			0.579228	0.615518
-27	-6.70096	-10.0128			0.821592	0.575573			-8.51405	-9.00866			0.608165	0.643495
-26	-6.47884	-9.38569			0.839858	0.606978			-8.6957	-9.16256			0.636361	0.670527
-25	-6.18754	-8.70591			0.85658	0.637522			-8.84638	-9.28393			0.663651	0.696475
-24	-5.82773	-7.97875			0.871823	0.666995			-8.96515	-9.3724			0.68989	0.721229
-23	-5.40113	-7.20932			0.885661	0.695218			-9.05155	-9.4281			0.714962	0.744705
-22	-4.91038	-6.40248			0.898181	0.722045			-9.10564	-9.45159			0.738774	0.766842
-21	-4.35891	-5.56278			0.909469	0.747368			-9.1279	-9.44381			0.761261	0.787608
-20	-3.75073	-4.69442			0.919618	0.771117			-9.11918	-9.40598			0.782383	0.80699
-19	-3.09027	-3.80123	-2.90763	-3.66742	0.928719	0.79325	0.896027	0.746369	-9.08065	-9.33961	-8.40386	-8.38289	0.802121	0.824996	0.742338	0.740486
-18	-2.38219	-2.88667			0.936859	0.81376			-9.01376	-9.24634			0.82048	0.841651
-17	-1.63125	-1.95383			0.944127	0.832664			-8.9201	-9.12796			0.837481	0.856997
-16	-0.842143	-1.00545			0.950601	0.850003			-8.80142	-8.98631			0.85316	0.871083
-15	-0.0194251	-0.0439264			0.95636	0.865835			-8.65953	-8.82326			0.867566	0.883969
-14	0.832595	0.928624			0.961475	0.880232			-8.49626	-8.64064			0.880756	0.895722
-13	1.7099	1.91038			0.966012	0.893274			-8.31345	-8.44023			0.892794	0.90641
-12	2.60882	2.89977			0.970031	0.905049			-8.11285	-8.22376			0.90375	0.916105
-11	3.52601	3.89545			0.973588	0.915647			-7.89617	-7.99283			0.913695	0.924879
-10	4.45849	4.89625			0.976733	0.925161			-7.66503	-7.74896			0.9227	0.932803
-9	5.40364	5.90121	5.49427	5.96972	0.979511	0.933679	0.990882	0.949339	-7.42093	-7.49355	-7.32127	-7.43752	0.930836	0.939945	0.918336	0.932917
-8	6.35915	6.9095			0.981964	0.941289			-7.16528	-7.2279			0.938174	0.946372
-7	7.32302	7.92043			0.984128	0.948075			-6.89937	-6.95317			0.944779	0.952146
-6	8.29356	8.93342			0.986035	0.954114			-6.62438	-6.67045			0.950716	0.957326
-5	9.26929	9.94799			0.987717	0.959481			-6.34138	-6.38068			0.956044	0.961969
-4	10.249	10.9637			0.989198	0.964244			-6.05133	-6.08474			0.96082	0.966123
-3	11.2317	11.9804			0.990502	0.968465			-5.7551	-5.78339			0.965095	0.969839
-2	12.2164	12.9976			0.99165	0.972203			-5.45347	-5.47732			0.96892	0.973158
-1	13.2025	14.0151			0.992661	0.975508			-5.14712	-5.16714			0.972337	0.97612
0	14.1895	15.0329			0.99355	0.97843			-4.83666	-4.8534			0.975388	0.978764
1	15.1768	16.0508	16.057	16.2522	0.994332	0.981009	0.999681	0.99379	-4.52264	-4.53656	-4.46571	-4.88518	0.97811	0.98112	0.965797	1.05652

## Sheet: assoc. with Fig 2
experiment	GP cell	drug	v50	LJP-adjusted v50		mv	cell	mouse tpmpa sub	GP tpmpa sub	GP gabazine sub	GP strych sub	GP musc sub		experiment	mouse cell	drug	v50	v50 with LJP
control.musc	1	control	-26.0394	-34.7394		-89	1	-4.7118	0.394381	0.342736	1.00473	0.691508		control.tpmpa	6	tpmpa	-34.4687	-43.4687
control.musc	1	musc	-19.3	-28		-79	1	-2.47458	0.073108	0.0281699	2.51653	0.380296		control.tpmpa	6	control	-27.2086	-36.2086
control.musc	1	washout	-20.3433	-29.0433		-69	1	-0.474423	0.657302	-0.0375602	0.483586	-0.441331		control.tpmpa	5	tpmpa	-31.9923	-40.9923
gabazine	1	control	-21.6037	-30.3037		-59	1	1.27216	0.323956	-0.145545	-0.352126	0.309871		control.tpmpa	5	control	-29.5542	-38.5542
gabazine	1	gabazine	-24.7613	-33.4613		-49	1	3.04086	1.29113	1.08032	0.901442	0.361516		control.tpmpa	4	tpmpa	-29.4871	-38.4871
gabazine	1	washout	-22.4625	-31.1625		-39	1	15.0734	1.27704	1.91556	2.65738	0.160972		control.tpmpa	4	control	-23.6821	-32.6821
strychnine	1	control	-22.4625	-31.1625		-29	1	8.40809	1.55137	1.46954	3.78418	0.662667		control.tpmpa	3	tpmpa	-18.7237	-27.7237
strychnine	1	strych	-15.4133	-24.1133		-19	1	9.91675	0.422551	1.46484	5.43615	0.13079		control.tpmpa	3	control	-11.6908	-20.6908
tpmpa	1	control	-20.3433	-29.0433		-9	1	10.981	-0.386868	2.25152	7.46373	-0.37493		control.tpmpa	2	tpmpa	-32.1465	-41.1465
tpmpa	1	tpmpa	-29.9475	-38.6475		1	1	11.4146	-0.744942	-0.306266	5.30536	-0.0305176		control.tpmpa	2	control	-25.4915	-34.4915
tpmpa	1	washout	-21.6037	-30.3037		11	1	12.6066	-0.319262	-0.340053	3.84521	-0.456673		control.tpmpa	1	tpmpa	-34.6157	-43.6157
control.musc	2	control	-25.1706	-33.8706		21	1	15.3725	0.345284	0.164326	2.66677	0.405111		control.tpmpa	1	control	-29.8464	-38.8464
control.musc	2	musc	-20.5235	-29.2235		31	1	16.4686	0.854492	0.854494	2.15032	1.23882
control.musc	3	control	-13.5469	-22.2469		-89	2	0.782894	-0.250215	-1.425	-1.01412	1.70429
control.musc	3	musc	-9.00886	-17.7089		-79	2	0.513224	-0.380334	0.0575161	-2.53061	0.183105
control.musc	3	wo	-18.4304	-27.1304		-69	2	1.49742	-1.70433	0.0187054	-2.47897	1.92965
control.musc	4	control	-27.3484	-36.0484		-59	2	1.59337	0.0516081	-1.47548	-0.300481	1.85453
control.musc	4	musc	-20.4767	-29.1767		-49	2	1.12768	1.80754	-2.34993	-1.17375	4.5166
gabazine	5	control	-20.6266	-29.3266		-39	2	2.46283	1.13146	-1.12102	-1.0376	10.7234
gabazine	5	gabazine	-17.8713	-26.5713		-29	2	1.49272	2.1268	-2.01425	-1.73246	14.9583
gabazine	5	washout	-15.8582	-24.5582		-19	2	0.532884	2.57752	-2.24287	-2.15032	19.7331
strychnine	5	control	-15.8582	-24.5582		-9	2	0.267323	0.821589	-1.85965	-2.37568	23.307
strychnine	5	strych	-20.1132	-28.8132		1	2	0.225361	1.53914	-1.9051	-3.56351	21.8761
tpmpa	5	control	-20.5421	-29.2421		11	2	-0.620329	1.00751	-1.6334	-4.2852	19.2261
tpmpa	5	tpmpa	-34.2591	-42.9591		21	2	-0.174007	1.06376	-0.0750556	-3.36565	15.0287
tpmpa	6	control	-0.23055	-8.93055		31	2	-0.757069	-2.79506	-5.07575	-2.08794	16.9208
tpmpa	6	tpmpa	-12.5353	-21.2353		-89	3	-3.14859	-0.410806	-0.985952	-0.863882	-1.42997
control.musc	7	control	-12.8241	-21.5241		-79	3	-1.6946	-2.18669	0.178411	-0.435697	-1.84983
control.musc	7	musc	-9.03906	-17.7391		-69	3	-0.448374	-0.443466	-0.12207	-0.474196	-1.75593
gabazine	7	control	-7.37265	-16.0726		-59	3	0.0627961	0.552077	0.366211	-0.272311	1.29113
gabazine	7	gabazine	-8.96943	-17.6694		-49	3	0.446613	0.753576	0.779372	0.863882	-2.11745
gabazine	7	washout	-12.8241	-21.5241		-39	3	-1.51179	0.708195	1.70898	2.92835	-5.76346
tpmpa	7	control	-8.23172	-16.9317		-29	3	-2.19433	1.49623	0.375601	2.56817	-7.64677
tpmpa	7	tpmpa	-15.8542	-24.5542		-19	3	-1.32253	0.0334389	1.91288	2.74189	-6.59917
gabazine	8	control	-16.6483	-25.3483		-9	3	-0.752376	0.503052	1.91556	1.70898	-6.97545
gabazine	8	gabazine	-14.6922	-23.3922		1	3	-1.14852	-0.663121	0.323956	2.33871	-9.06674
gabazine	9	control	-14.9205	-23.6205		11	3	-0.150534	-2.09062	1.99963	2.17111	-9.16399
gabazine	9	gabazine	-11.1442	-19.8442		21	3	-0.732714	-3.54975	1.94239	2.34549	-10.6582
strychnine	9	control	-14.9205	-23.6205		31	3	-0.133221	-0.465895	1.6674	-1.08119	-10.0462
strychnine	9	strych	-14.9186	-23.6186		-89	4	-0.658769	-5.47438	-2.1208	0.03756	-1.43667
strychnine	9	washout	-13.9995	-22.6995		-79	4	-0.931666	-5.98144	-1.55874	0.349443	0.253531
control.musc	10	control	-13.5026	-22.2026		-69	4	-0.488575	-4.34758	-2.11276	0.380296	-0.985953
control.musc	10	musc	-6.91708	-15.6171		-59	4	-0.748561	-3.78418	-2.66677	0.530536	-1.23479
gabazine	10	control	-8.93798	-17.638		-49	4	0.0528188	-2.48836	-0.985953	1.12211	-0.746507
gabazine	10	gabazine	-17.7919	-26.4919		-39	4	0.0950742	-0.497671	0.967172	1.75593	1.82166
gabazine	10	washout	-13.5026	-22.2026		-29	4	0.123831	-0.704251	0.985952	2.44141	0.629131
strychnine	10	control	-8.93798	-17.638		-19	4	-0.274658	-0.929613	2.30995	1.04229	0.296456
strychnine	10	strych	-8.84729	-17.5473		-9	4	-0.244141	-1.83105	0.0939002	1.55405	2.52457
strychnine	10	washout	-8.93798	-17.638		1	4	-0.235925	-1.69691	1.50053	1.62313	1.49294
gabazine	11	control	-8.1898	-16.8898		11	4	-0.34567	-1.81362	1.21936	0.370906	3.00729
gabazine	11	gabazine	-7.47989	-16.1799		21	4	-0.0164325	-2.97664	1.08119	0.321274	2.68286
gabazine	11	washout	-5.11717	-13.8172		31	4	0.518211	-2.36729	1.69154	-0.558035	2.08928
strychnine	11	control	-12.0993	-20.7993		-89	5	5.52808	5.44621	1.02418	-3.70436	-7.25849
strychnine	11	strych	-9.44251	-18.1425		-79	5	3.18527	7.0343	-0.455342	-2.13154	-4.68562
strychnine	11	washout	-8.1898	-16.8898		-69	5	4.45733	0.769981	-1.64325	-2.01416	-6.27254
strychnine	12	control	-1.46858	-10.1686		-59	5	3.76511	-1.83105	-1.28174	-1.07046	-3.13627
strychnine	12	strych	-2.17281	-10.8728		-49	5	2.54851	-7.55897	-0.610352	-0.629131	-4.11283
tpmpa	13	control	-2.51868	-11.2187		-39	5	2.69875	-6.58241	0.511756	-0.183105	-0.769981
tpmpa	13	tpmpa	-14.8314	-23.5314		-29	5	1.30316	-4.82915	1.30991	-0.323956	0.723032
						-19	5	0.319261	-2.22544	1.24418	0.652606	-0.073412
						-9	5	0.00352126	3.99076	0.802847	0.396729	1.00127
						1	5	-0.998277	5.53206	0.599201	0.452063	1.42728
						11	5	-3.63658	7.04922	0.305175	-0.355256	2.31799
						21	5	-4.09904	3.63746	-0.139509	-0.323529	-0.43194
						31	5	-3.95907	3.17383	-0.413158	-1.36491	0.859726
						-89	6	-2.39328		-0.624437	1.1268	1.13418
						-79	6	-2.03294		0.0140848	0.939002	0.875955
						-69	6	-1.76004		-0.422551	0.892052	0.281701
						-59	6	-1.41555		-0.417856	0.666692	-0.11268
						-49	6	-0.840407		-0.985952	0.967173	0.723032
						-39	6	-0.198951		-0.183105	-0.704252	0.610352
						-29	6	-0.0349188		0.591572	0.126244	0.807542
						-19	6	-0.0498848		0.183105	-0.450721	0.934307
						-9	6	0.880021		0.36487	-0.867907	0.922905
						1	6	0.99593		-0.662667	-5.57499	0.25286
						11	6	1.00209		-0.26158	-4.14883	0.540598
						21	6	0.926971		-0.148228	2.44141	-1.00473
						31	6	0.994756		-0.165665	1.69155	-1.82342
						-89	7			0.821627		-5.91102
						-79	7			0.779371		-2.43671
						-69	7			0.619742		-0.812237
						-59	7			-0.471588		0.619741
						-49	7			0.16902		-0.0610352
						-39	7			-0.0610352		-1.0329
						-29	7			0.521146		-2.31464
						-19	7			0.596267		-0.225361
						-9	7			0.00469501		1.40917
						1	7			0.116984		0.12207
						11	7			0.70224		1.2643
						21	7			-1.28174		2.38037
						31	7			-0.0610352		1.96185

## Sheet: Figure 3
ms	hc con -90 mv	hc con -80 mv	hc con -70 mv	hc con -60 mv	hc con -50 mv	hc con -40 mv	hc con -30 mv	hc con -20 mv	hc con -10 mv	hc con 0 mv	hc tpmpa -90 mv	hc tpmpa -80 mv	hc tpmpa -70 mv	hc tpmpa -60 mv	hc tpmpa -50 mv	hc tpmpa -40 mv	hc tpmpa -30 mv	hc tpmpa -20 mv	hc tpmpa -10 mv	hc tpmpa 0 mv	ko hc con -90 mv	ko hc con -80 mv	ko hc con -70 mv	ko hc con -60 mv	ko hc con -50 mv	ko hc con -40 mv	ko hc con -30 mv	ko hc con -20 mv	ko hc con -10 mv	ko hc con 0 mv	ko hc tpmpa -90 mv	ko hc tpmpa -80 mv	ko hc tpmpa -70 mv	ko hc tpmpa -60 mv	ko hc tpmpa -50 mv	ko hc tpmpa -40 mv	ko hc tpmpa -30 mv	ko hc tpmpa -20 mv	ko hc tpmpa -10 mv	ko hc tpmpa 0 mv	cone con -60 mv	cone con -50 mv	cone con -40 mv	cone con -30 mv	cone con -20 mv	cone con -10 mv	cone con 0 mv	cone tpmpa -60 mv	cone tpmpa -50 mv
0	-11.4203	-11.1762	-13.1361	-10.7693	-10.9321	-12.4173	-10.9931	-10.1657	-10.749	-11.4475	-11.6035	-9.36551	-10.4777	-10.0911	-11.1491	-10.1657	-10.8303	-11.1423	-12.6207	-10.8439	-8.88093	-8.81223	-9.11682	-8.57438	-9.08216	-8.79021	-8.93294	-8.96428	-8.98385	-8.88706	-8.04196	-8.18609	-8.36367	-8.10723	-8.32973	-8.1831	-8.30981	-8.19963	-8.16593	-8.03786	0	0	0	0	0	0	0	-0.0986228	0.127164
0.05	-11.4258	-11.1999	-13.0981	-10.7056	-10.9131	-12.3596	-11.084	-10.1623	-10.7117	-11.438	-11.5723	-9.43603	-10.5041	-10.0159	-11.0657	-10.1746	-10.7666	-11.0779	-12.5671	-10.8582	-8.87415	-8.85021	-9.05646	-8.69712	-9.0157	-8.84989	-8.92413	-8.93105	-8.97978	-8.88774	-8.14978	-8.17456	-8.31281	-8.15334	-8.28633	-8.20616	-8.27725	-8.20031	-8.1856	-8.10568	0.0593706	0.0338468	-0.0277433	-0.0199751	-0.012207	-0.0183105	-0.0604803	-0.05522	0.0932555
0.1	-11.4025	-11.2083	-13.056	-10.6423	-10.9031	-12.2958	-11.175	-10.1596	-10.6867	-11.4191	-11.5412	-9.53258	-10.5313	-9.96538	-10.9919	-10.204	-10.6812	-11.0141	-12.5011	-10.8864	-8.8797	-8.88128	-8.99044	-8.81975	-8.95023	-8.88762	-8.91136	-8.90941	-8.95981	-8.8883	-8.22691	-8.18178	-8.25455	-8.19108	-8.25082	-8.21947	-8.24507	-8.20641	-8.20724	-8.16671	0.113932	0.0417074	-0.0508626	-0.0366211	-0.0478109	-0.0386556	-0.126139	-0.00861136	0.0433176
0.15	-11.3576	-11.1999	-13.0107	-10.5845	-10.8846	-12.2376	-11.2661	-10.1522	-10.671	-11.3983	-11.5051	-9.64355	-10.554	-9.93856	-10.9253	-10.2437	-10.5794	-10.9558	-12.4308	-10.9304	-8.88941	-8.91226	-8.91507	-8.92194	-8.89567	-8.91398	-8.90073	-8.89646	-8.92282	-8.89893	-8.26067	-8.20813	-8.20091	-8.22761	-8.22123	-8.2204	-8.21317	-8.2115	-8.22019	-8.22266	0.164795	0.0436636	-0.0657302	-0.0413161	-0.115497	-0.0605656	-0.181697	0.0302292	-0.0186423
0.2	-11.2962	-11.1788	-12.9488	-10.5262	-10.8408	-12.1883	-11.3525	-10.1318	-10.6483	-11.3713	-11.4699	-9.75154	-10.5732	-9.92995	-10.8783	-10.2915	-10.4793	-10.9112	-12.3526	-10.9769	-8.91641	-8.93378	-8.82782	-9.0084	-8.8495	-8.93158	-8.89643	-8.8949	-8.86804	-8.91732	-8.24228	-8.23982	-8.16022	-8.24912	-8.17741	-8.21648	-8.18148	-8.2205	-8.22645	-8.27	0.204032	0.0453404	-0.0784738	-0.0366211	-0.212751	-0.0837054	-0.220599	0.0583993	-0.08985
0.25	-11.2218	-11.152	-12.8697	-10.4806	-10.7683	-12.1503	-11.4397	-10.1057	-10.6201	-11.3482	-11.4397	-9.8441	-10.6027	-9.94001	-10.8512	-10.3411	-10.3847	-10.8817	-12.2681	-11.0212	-8.96571	-8.94786	-8.73559	-9.07816	-8.81428	-8.94231	-8.89274	-8.89356	-8.79493	-8.93308	-8.19164	-8.26699	-8.14278	-8.25013	-8.13549	-8.20877	-8.15431	-8.23257	-8.23181	-8.30622	0.238037	0.0467936	-0.0935872	-0.0325521	-0.317383	-0.111898	-0.246175	0.0738257	-0.155245
0.3	-11.1328	-11.1165	-12.7848	-10.4533	-10.6852	-12.1338	-11.5194	-10.0749	-10.5998	-11.3281	-11.4014	-9.92025	-10.6364	-9.96094	-10.8439	-10.4004	-10.3027	-10.8602	-12.1867	-11.0514	-9.02877	-8.956	-8.64753	-9.14268	-8.78377	-8.95568	-8.88547	-8.8924	-8.71937	-8.94674	-8.12334	-8.28646	-8.14801	-8.23066	-8.08288	-8.20616	-8.13077	-8.2471	-8.23646	-8.34168	0.256348	0.0518799	-0.114441	-0.0289917	-0.416565	-0.144196	-0.260925	0.0831263	-0.220058
0.35	-11.0321	-11.0817	-12.6991	-10.4446	-10.601	-12.146	-11.6005	-10.0403	-10.5782	-11.3068	-11.3564	-9.98306	-10.6812	-9.98306	-10.8528	-10.4637	-10.2234	-10.8452	-12.1117	-11.0626	-9.09541	-8.95931	-8.57429	-9.19533	-8.75325	-8.96357	-8.8753	-8.89901	-8.65325	-8.94725	-8.05213	-8.29587	-8.16022	-8.20217	-8.04067	-8.20387	-8.12161	-8.25219	-8.24435	-8.37652	0.0552394	-0.3638	-0.773864	-0.869777	-1.54732	-1.4332	-1.74094	0.083635	-0.2844
0.4	-10.7168	-10.9395	-12.6163	-10.5592	-10.7424	-12.5054	-12.1106	-10.549	-11.199	-12.0249	-11.0938	-9.91987	-10.735	-10.1104	-11.0907	-10.8539	-10.5776	-11.3712	-12.6853	-11.8094	-9.15779	-8.95504	-8.51684	-9.24536	-8.72273	-8.97411	-8.86632	-8.90843	-8.59849	-8.94052	-7.98212	-8.30058	-8.17458	-8.16268	-8.00342	-8.20544	-8.1279	-8.24949	-8.25489	-8.42162	-0.140483	-0.715753	-1.39335	-1.65985	-2.61928	-2.6183	-3.1469	-0.126	-0.76493
0.45	-10.4006	-10.7922	-12.5122	-10.6599	-10.8504	-12.8864	-12.6928	-11.0595	-11.785	-12.7116	-10.8063	-9.86589	-10.8032	-10.2003	-11.3782	-11.2528	-10.9515	-11.8601	-13.1888	-12.5464	-9.24754	-8.99095	-8.44504	-9.35307	-8.64734	-9.01002	-8.86632	-8.89048	-8.53746	-8.86871	-7.92467	-8.30058	-8.20331	-8.15909	-7.92443	-8.18749	-8.13149	-8.20282	-8.23335	-8.48625	-0.171052	-0.744578	-1.56045	-1.84316	-2.9301	-2.93456	-3.64452	-0.325313	-1.22818
0.5	-10.0628	-10.652	-12.4045	-10.7749	-10.9907	-13.3176	-13.3288	-11.631	-12.432	-13.4557	-10.4326	-9.76881	-10.8786	-10.3369	-11.7411	-11.763	-11.4762	-12.5465	-13.9543	-13.5419	-9.42706	-9.07711	-8.39118	-9.4177	-8.46423	-8.89513	-8.67244	-8.61762	-8.1892	-8.48455	-7.96776	-8.34366	-8.21767	-8.09446	-7.76646	-8.05464	-7.96274	-7.92996	-7.9569	-8.29237	0.160999	-0.0912451	-0.725857	-0.676516	-1.57502	-1.31564	-2.08848	-0.359472	-1.37908
0.55	-9.62453	-10.4724	-12.2968	-10.9581	-11.2603	-13.9356	-14.209	-12.5221	-13.4453	-14.5409	-9.75737	-9.52813	-10.9612	-10.6206	-12.3948	-12.6969	-12.5826	-13.969	-15.6282	-15.557	-9.92611	-9.32843	-8.3481	-9.3064	-7.94364	-8.274	-7.81077	-7.50462	-6.84642	-6.96944	-8.31961	-8.54831	-8.21049	-7.86827	-7.31767	-7.49456	-7.19801	-6.90672	-6.79364	-7.08603	0.927478	1.38786	1.35098	2.14885	1.81936	2.67647	2.02026	-0.0381917	-0.847815
0.6	-8.96005	-10.1778	-12.1855	-11.2742	-11.7955	-14.9484	-15.581	-14.0845	-15.2197	-16.3801	-8.53281	-9.03253	-11.033	-11.1845	-13.5799	-14.4278	-14.7588	-16.7521	-18.968	-19.4569	-11.075	-9.91365	-8.3086	-8.84684	-6.75166	-6.64401	-5.59556	-4.71855	-3.49308	-3.14577	-9.30694	-9.07609	-8.17099	-7.33332	-6.27289	-6.02971	-5.20898	-4.36838	-3.83882	-3.78654	2.0853	3.57784	4.51927	6.4211	6.99812	8.75095	8.4268	0.713925	0.53435
0.65	-7.96886	-9.71097	-12.0706	-11.777	-12.7185	-16.5214	-17.6711	-16.5948	-18.082	-19.3394	-6.61173	-8.19586	-11.0905	-12.1073	-15.4579	-17.1928	-18.3174	-21.273	-24.4297	-25.7948	-13.161	-10.9764	-8.26552	-7.88105	-4.60825	-3.5743	-1.46671	0.440717	2.71455	3.95585	-11.1739	-10.0526	-8.12432	-6.36394	-4.36644	-3.26518	-1.48225	0.316968	1.67948	2.51444	3.48367	6.21302	8.38407	11.6053	13.333	16.179	16.3772	3.10082	5.48622
0.7	-6.61864	-9.04663	-11.9665	-12.4844	-14.0507	-18.7047	-20.5546	-20.1463	-22.165	-23.5949	-3.99413	-7.0217	-11.1371	-13.3928	-18.0324	-20.9917	-23.251	-27.528	-31.9809	-34.5453	-16.3061	-12.5777	-8.22962	-6.33722	-1.4021	1.10387	4.80196	8.23885	12.1104	14.7268	-14.0318	-11.5211	-8.07046	-4.89909	-1.4942	0.971377	4.19761	7.39705	10.0844	12.2047	4.96103	8.9954	12.4966	17.1126	20.095	24.1168	24.981	4.5351	8.26501
0.75	-4.95247	-8.20277	-11.8767	-13.3678	-15.742	-21.4194	-24.1203	-24.6133	-27.3322	-29.0351	-0.834397	-5.58903	-11.1802	-14.969	-21.1562	-25.5913	-29.2689	-35.1472	-41.1657	-45.1879	-20.4493	-14.6923	-8.20808	-4.24407	2.79137	7.29355	13.0704	18.4963	24.4826	28.9408	-17.8124	-13.4598	-8.0202	-2.96033	2.28998	6.60097	11.7049	16.739	21.2035	25.0867	6.61658	12.1808	17.2371	23.4332	27.9204	33.3393	35.2019	5.91193	10.9541
0.8	-3.07448	-7.23325	-11.8013	-14.3696	-17.6667	-24.4859	-28.1349	-29.6943	-33.2391	-35.3191	2.61974	-4.01275	-11.2233	-16.7105	-24.5888	-30.6325	-35.8971	-43.5277	-51.2445	-56.8788	-25.3895	-17.2127	-8.20089	-1.71291	7.77112	14.6716	22.9294	30.707	39.2172	45.9049	-22.3254	-15.7756	-7.98789	-0.640995	6.78863	13.3436	20.6735	27.8977	34.5056	40.5358	7.85698	14.6006	20.8362	28.2297	33.8747	40.3436	42.9907	7.1272	13.3666
0.85	-1.12468	-6.21347	-11.7546	-15.3966	-19.6596	-27.6673	-32.2786	-34.9942	-39.4188	-41.9657	6.10619	-2.4257	-11.252	-18.4806	-28.0573	-35.6988	-42.5971	-51.9907	-61.4022	-68.6775	-30.8576	-20.006	-8.20089	1.11984	13.2679	22.836	33.8296	44.2173	55.51	64.7074	-27.3231	-18.3498	-7.98071	1.92966	11.7612	20.8222	30.6007	40.2699	49.2725	57.7118	8.88555	16.6793	23.9219	32.3332	38.9924	46.375	49.803	8.145	15.4202
0.9	0.749731	-5.21523	-11.7295	-16.3769	-21.5663	-30.7231	-36.2356	-40.111	-45.3903	-48.4794	9.37364	-0.953545	-11.2664	-20.1467	-31.314	-40.4312	-48.8915	-59.9331	-70.8922	-79.733	-36.5733	-22.9177	-8.20808	4.10697	18.9944	31.3773	45.236	58.3487	72.5495	84.4146	-32.5506	-21.0354	-7.99148	4.6188	16.96	28.6526	40.9767	53.238	64.7719	75.7494	9.71307	18.3954	26.4727	35.715	43.2377	51.3832	55.5633	8.96892	17.1039
0.95	2.4159	-4.31034	-11.7223	-17.2315	-23.2612	-33.4521	-39.7403	-44.7001	-50.737	-54.4079	12.2318	0.303194	-11.2628	-21.5973	-34.1506	-44.5425	-54.4103	-66.8774	-79.1579	-89.3919	-42.2891	-25.8259	-8.22244	7.11924	24.7138	39.9366	56.6818	72.5412	89.6358	104.219	-37.8032	-23.7173	-8.01661	7.31153	22.1695	36.501	51.3814	66.2672	80.3538	93.902	10.3611	19.7883	28.5208	38.4435	46.6967	55.4471	60.3326	9.6241	18.4538
1	3.78048	-3.54907	-11.7331	-17.9209	-24.6653	-35.718	-42.6023	-48.5137	-55.1611	-59.3994	14.5514	1.28707	-11.2448	-22.7643	-36.4594	-47.8747	-58.9238	-72.522	-85.8582	-97.2232	-47.8361	-28.6407	-8.24039	10.0489	30.2644	48.2517	67.8226	86.3603	106.245	123.516	-42.9301	-26.3095	-8.05251	9.92168	27.2246	44.1268	61.4917	78.9554	95.53	111.595	10.8619	20.9012	30.1488	40.619	49.513	58.7212	64.2547	10.15	19.5308
1.05	4.78963	-2.95653	-11.769	-18.4201	-25.7426	-37.4417	-44.7211	-51.4261	-58.5045	-63.2348	16.2894	1.98013	-11.2197	-23.6189	-38.1866	-50.3632	-62.3208	-76.7413	-90.8531	-103.055	-53.0923	-31.319	-8.26911	12.8278	35.5385	56.1683	78.4355	99.5331	122.028	141.913	-47.8417	-28.7653	-8.08842	12.3918	32.0177	51.3792	71.1029	91.0439	109.985	128.455	11.2585	21.7879	31.4538	42.3673	51.8411	61.3849	67.4946	10.579	20.3959
1.1	5.43615	-2.5507	-11.83	-18.7218	-26.4861	-38.6054	-46.0752	-53.3907	-60.7133	-65.8243	17.4637	2.37879	-11.1802	-24.1612	-39.3394	-52.0223	-64.6048	-79.5424	-94.1606	-106.905	-58.0039	-33.8251	-8.30142	15.4272	40.486	63.611	88.4022	111.905	136.809	159.186	-52.4768	-31.0631	-8.11714	14.6896	36.502	58.1829	80.1289	102.393	123.563	144.296	11.5798	22.5094	32.5181	43.8068	53.8029	63.5998	70.2138	10.9326	21.1031
1.15	5.71646	-2.33873	-11.909	-18.8261	-26.8992	-39.2125	-46.7041	-54.4433	-61.8343	-67.1896	18.1174	2.51895	-11.1407	-24.4198	-39.95	-52.9131	-65.8511	-81.051	-95.9063	-108.934	-62.5671	-36.1552	-8.33733	17.8507	45.0923	70.5619	97.6795	123.434	150.553	175.281	-56.8138	-33.2029	-8.1315	16.8115	40.6596	64.5269	88.541	112.974	136.212	159.066	11.8652	23.1053	33.4102	45.0201	55.4847	65.488	72.5454	11.2324	21.7062
1.2	5.66646	-2.30629	-12.006	-18.758	-27.0072	-39.3063	-46.6723	-54.6702	-61.9751	-67.4347	18.3187	2.44727	-11.0905	-24.4343	-40.0903	-53.1361	-66.2143	-81.4323	-96.2912	-109.394	-66.8145	-38.3237	-8.37682	20.1018	49.3684	77.0352	106.285	134.151	163.309	190.228	-60.8565	-35.1919	-8.13868	18.779	44.5155	70.4258	96.3786	122.804	147.963	172.81	12.3319	24.0388	34.814	46.9122	58.0015	68.3817	76.0567	11.6919	22.6612
1.25	5.12433	-2.53966	-12.1173	-18.4421	-26.6302	-38.6241	-45.6454	-53.6469	-60.6359	-65.977	17.9381	2.08825	-11.0294	-24.1435	-39.6272	-52.4755	-65.4244	-80.3408	-94.9126	-107.818	-70.7818	-40.3522	-8.4199	22.2021	53.3464	83.0705	114.281	144.118	175.16	204.122	-64.6263	-37.0446	-8.14227	20.5992	48.0951	75.9261	103.696	131.945	158.895	185.634	12.7628	24.8717	36.0849	48.6212	60.2813	71.0027	79.2629	12.1048	23.5408
1.3	4.36677	-2.90228	-12.2322	-18.0112	-26.0307	-37.5722	-44.1626	-52.0528	-58.6218	-63.7474	17.2667	1.59996	-10.9648	-23.6983	-38.8624	-51.3733	-64.0386	-78.5062	-92.6435	-105.226	-74.5013	-42.2371	-8.45581	24.1624	57.048	88.6965	121.699	153.38	186.193	217.04	-68.1412	-38.7679	-8.14586	22.2831	51.4305	81.0674	110.528	140.446	169.077	197.608	13.0105	25.3529	36.8174	49.6229	61.66	72.5824	81.3739	12.3274	24.0542
1.35	3.40457	-3.37261	-12.3327	-17.4763	-25.2192	-36.172	-42.2598	-49.9202	-55.9829	-60.8321	16.2902	0.96807	-10.8966	-23.0987	-37.7853	-49.8079	-62.0352	-75.8996	-89.4373	-101.578	-77.9157	-43.9533	-8.47376	25.9468	60.4157	93.8163	128.456	161.81	196.243	228.799	-71.351	-40.344	-8.15304	23.8197	54.475	85.7815	116.779	148.191	178.373	208.583	1.39202	2.11948	1.97269	3.18126	3.75432	3.07976	0.755463	-1.31981	-3.154
1.4	2.19823	-3.95783	-12.4045	-16.8157	-24.135	-34.3517	-39.8327	-47.109	-52.5685	-57.1054	14.8576	0.12435	-10.8212	-22.2765	-36.2343	-47.5532	-59.1019	-72.1226	-84.8166	-96.3294	-80.8166	-45.393	-8.47376	27.4368	63.2269	98.1103	134.139	168.876	204.676	238.679	-74.0688	-41.6617	-8.15663	25.1122	57.0529	89.7847	122.074	154.714	186.221	217.904	2.23743	3.82825	4.53045	6.60597	8.21832	8.48251	7.72887	-0.200196	-0.850135
1.45	0.668763	-4.69384	-12.4404	-15.9863	-22.6809	-31.9677	-36.6948	-43.3715	-48.0986	-52.2943	12.7645	-1.01378	-10.7637	-21.1384	-34.0191	-44.3184	-54.8438	-66.6761	-78.1638	-88.7826	-82.8703	-46.4055	-8.45581	28.4744	65.1621	101.108	138.113	173.791	210.546	245.59	-75.9896	-42.5844	-8.1674	26.0278	58.866	92.6354	125.83	159.303	191.782	224.557	2.51341	4.44125	5.44097	7.82838	9.96085	10.659	11.061	0.323553	0.251222
1.5	-1.24128	-5.62014	-12.4404	-14.9595	-20.778	-28.9195	-32.6988	-38.5246	-42.3398	-46.1406	9.89225	-2.51811	-10.7171	-19.6197	-31.014	-39.931	-49.0347	-59.2837	-69.1342	-78.5287	-83.8038	-46.8543	-8.43068	28.9231	65.9627	102.408	139.844	175.91	213.074	248.642	-76.8693	-42.9937	-8.17458	26.4407	59.6702	93.9602	127.56	161.364	194.339	227.691	2.38442	4.25507	5.15811	7.47038	9.71442	10.4703	11.6695	0.407875	0.459358
1.55	-3.53548	-6.75108	-12.4117	-13.7352	-18.43	-25.2	-27.816	-32.5395	-35.2453	-38.565	6.26963	-4.38507	-10.6919	-17.7348	-27.2657	-34.4486	-41.75	-50.0351	-57.8499	-65.6826	-15.3385	-12.5929	-8.39836	-5.35616	-2.63536	-0.39775	2.76989	4.55975	7.43765	8.8809	-21.6108	-15.3465	-8.18176	-1.19936	4.36503	11.112	17.0721	23.185	28.6243	34.4658	2.0339	3.61506	4.18554	6.19036	8.3029	8.88772	10.5838	0.227321	0.137744
1.6	-6.14563	-8.07231	-12.365	-12.3529	-15.7085	-20.9239	-22.2008	-25.5959	-27.0199	-29.7401	2.07976	-6.53207	-10.6776	-15.5663	-22.961	-28.144	-33.3487	-39.3719	-44.8494	-50.8403	-16.8103	-13.2786	-8.36605	-4.68847	-1.27485	1.68789	5.56989	8.08848	11.652	13.9748	-22.1412	-15.6081	-8.19253	-0.944909	4.87034	11.9687	18.2013	24.5686	30.3915	36.5988	1.61434	2.81185	2.94841	4.56959	6.41694	6.733	8.72039	-0.0573385	-0.402853
1.65	-8.95684	-9.52638	-12.3111	-10.8737	-12.7465	-16.2996	-16.1296	-18.0239	-18.0657	-20.0678	-2.4189	-8.83346	-10.6812	-13.2577	-18.3618	-21.3907	-24.3478	-27.9511	-30.9298	-34.9137	-17.236	-13.4214	-8.34092	-4.56001	-0.935337	2.19177	6.27045	9.03597	12.7495	15.4449	-21.744	-15.4113	-8.19613	-1.15606	4.48036	11.4537	17.4967	23.7067	29.4514	35.5445	1.2368	2.0388	1.76192	3.00196	4.55074	4.60775	6.73459	-0.327435	-0.935867
1.7	-11.8219	-11.0379	-12.2537	-9.37656	-9.71633	-11.5892	-9.94349	-10.2366	-8.88531	-10.058	-6.94268	-11.142	-10.7135	-10.9491	-13.759	-14.6122	-15.3254	-16.4873	-16.9635	-18.8902	-16.908	-13.1748	-8.32656	-4.83528	-1.33511	1.54545	5.44937	8.09759	11.5754	14.2504	-20.6907	-14.8792	-8.18535	-1.69891	3.4521	9.95799	15.4761	21.2366	26.564	32.1897	0.953137	1.39968	0.796059	1.71653	2.98165	2.84836	5.02544	-0.527637	-1.32909
1.75	-14.6044	-12.5243	-12.2034	-7.94403	-6.78664	-7.04742	-3.99435	-2.6718	0.0114616	-0.242143	-11.2475	-13.3141	-10.7673	-8.77698	-9.41474	-8.17836	-6.76966	-5.61585	-3.73323	-3.66728	-16.1223	-12.703	-8.31938	-5.36461	-2.17833	0.180077	3.68394	5.98234	8.97747	11.3781	-19.2451	-14.1529	-8.15663	-2.43602	2.04609	7.8795	12.6712	17.8024	22.486	27.432	0.781423	0.941365	0.115766	0.789122	1.81791	1.57395	3.74805	-0.644099	-1.54765
1.8	-17.1643	-13.9137	-12.1568	-6.66229	-4.0975	-2.87549	1.44855	4.31133	8.19017	8.89877	-15.1357	-15.235	-10.8427	-6.83822	-5.53003	-2.38362	0.935137	4.17131	8.17222	10.0549	-15.1276	-12.1338	-8.3086	-6.00913	-3.22682	-1.53088	1.4649	3.28752	5.692	7.67785	-17.6393	-13.3374	-8.10996	-3.24794	0.483299	5.55864	9.53488	13.9546	17.891	22.0466	0.709664	0.657824	-0.293382	0.193319	1.03906	0.766422	2.91185	-0.686266	-1.59608
1.85	-19.4046	-15.1668	-12.1137	-5.56366	-1.74585	0.804573	6.18775	10.44	15.3241	16.9913	-18.4855	-16.8362	-10.9325	-5.19745	-2.21977	2.60331	7.54847	12.5583	18.3902	21.8167	-14.1083	-11.5595	-8.30142	-6.67319	-4.3108	-3.29328	-0.835909	0.484229	2.27489	3.80494	-16.0401	-12.5234	-8.04892	-4.03676	-1.06563	3.24602	6.40828	10.1074	13.2837	16.6397	0.710341	0.511976	-0.495998	-0.14864	0.554161	0.32529	2.42112	-0.683067	-1.51429
1.9	-21.2608	-16.2582	-12.067	-4.67685	0.20727	3.91737	10.1299	15.5705	21.2373	23.7985	-21.2393	-18.1036	-11.0222	-3.87981	0.480134	6.71421	12.9555	19.4229	26.7556	31.4243	-13.1835	-11.0289	-8.29424	-7.28278	-5.32175	-4.93178	-2.98707	-2.13292	-0.901584	0.194778	-14.5571	-11.7622	-7.9843	-4.75492	-2.49836	1.1059	3.51053	6.5346	8.99989	11.6054	0.751326	0.471876	-0.566921	-0.322189	0.252854	0.115224	2.17306	-0.650399	-1.34843
1.95	-22.7257	-17.1737	-12.0096	-3.99111	1.74033	6.44853	13.2607	19.6455	25.8688	29.2271	-23.4114	-19.0443	-11.1048	-2.88888	2.58046	9.95626	17.1597	24.7617	33.272	38.8778	-12.4042	-10.5764	-8.28706	-7.81426	-6.19441	-6.35387	-4.85446	-4.39175	-3.63804	-2.90082	-13.2459	-11.0833	-7.91967	-5.37997	-3.75206	-0.780027	0.945687	3.39497	5.21725	7.14029	0.803179	0.496596	-0.569335	-0.41636	0.0382017	0.00986835	2.05852	-0.605329	-1.13263
2	-23.7992	-17.899	-11.927	-3.49564	2.86768	8.41602	15.6123	22.6793	29.276	33.2913	-25.0414	-19.7013	-11.1766	-2.18877	4.12429	12.3869	20.233	28.6859	38.0579	44.3207	-11.7887	-10.2005	-8.27988	-8.25482	-6.91038	-7.51398	-6.38333	-6.22476	-5.85776	-5.4031	-12.1371	-10.5019	-7.85505	-5.9039	-4.81067	-2.3841	-1.24694	0.725094	2.0055	3.34	0.839267	0.550822	-0.543647	-0.498194	-0.154749	-0.0751879	1.99161	-0.555168	-0.903055
2.05	-6.5244	-9.43751	-11.8085	-12.1725	-14.3712	-17.1407	-18.7577	-20.2491	-22.4406	-26.9154	-2.18671	-8.12137	-11.2484	-13.7436	-18.8166	-21.9005	-25.6882	-28.6501	-30.6965	-36.0064	-11.3267	-9.89229	-8.26552	-8.62406	-7.46936	-8.42426	-7.56952	-7.64017	-7.56343	-7.32365	-11.2213	-10.0189	-7.79401	-6.34022	-5.67613	-3.70743	-3.08558	-1.48524	-0.651914	0.181633	0.860985	0.61221	-0.532347	-0.612377	-0.372876	-0.189019	1.91744	-0.49735	-0.6833
2.1	-7.82951	-10.2319	-11.6505	-11.5469	-13.0337	-14.8437	-16.0182	-16.8337	-18.5072	-22.1734	-3.83186	-8.79315	-11.3274	-13.0538	-17.2468	-19.4508	-22.6384	-24.7993	-26.0339	-30.6541	-11.0002	-9.63211	-8.25116	-8.92374	-7.89279	-9.10428	-8.44868	-8.69694	-8.80139	-8.73205	-10.486	-9.62433	-7.73657	-6.69532	-6.37558	-4.7907	-4.60653	-3.27872	-2.81127	-2.41541	0.861942	0.664387	-0.547431	-0.770117	-0.637369	-0.355618	1.81284	-0.444444	-0.494911
2.15	-8.83691	-10.8325	-11.4746	-11.054	-11.994	-13.0167	-13.9173	-14.2434	-15.5497	-18.5398	-5.11254	-9.30065	-11.4172	-12.5427	-16.0272	-17.5656	-20.3535	-21.9351	-22.5473	-26.642	-10.7769	-9.41456	-8.24398	-9.16643	-8.20582	-9.59538	-9.06398	-9.45439	-9.65791	-9.71636	-9.90027	-9.30813	-7.6863	-6.9828	-6.94335	-5.67467	-5.86055	-4.72328	-4.5505	-4.53546	0.842387	0.686314	-0.591732	-0.991946	-0.957739	-0.580653	1.66878	-0.395341	-0.33208
2.2	-9.59892	-11.2764	-11.3023	-10.6712	-11.1961	-11.5918	-12.3573	-12.3473	-13.4216	-15.8387	-6.09466	-9.68041	-11.5141	-12.1702	-15.0917	-16.1535	-18.6909	-19.8783	-20.0282	-23.7324	-10.6387	-9.23414	-8.25116	-9.34684	-8.42303	-9.93555	-9.47686	-9.97588	-10.2018	-10.3545	-9.43333	-9.05671	-7.63963	-7.22345	-7.39592	-6.39303	-6.8806	-5.88345	-5.94412	-6.27026	0.809289	0.677563	-0.665894	-1.27513	-1.33147	-0.861817	1.49454	-0.360295	-0.208132
2.25	-10.1535	-11.5967	-11.1623	-10.3795	-10.5949	-10.5087	-11.2339	-11.0149	-11.9842	-13.905	-6.84408	-9.96536	-11.6146	-11.9032	-14.3854	-15.1371	-17.5152	-18.4751	-18.2897	-21.7126	-10.5565	-9.0925	-8.27629	-9.47052	-8.55551	-10.1415	-9.73823	-10.3035	-10.5059	-10.7177	-9.06867	-8.86002	-7.60372	-7.41655	-7.77135	-6.97951	-7.71044	-6.81664	-7.05964	-7.6794	0.772793	0.647653	-0.771793	-1.60422	-1.7545	-1.1921	1.31446	-0.342896	-0.1123
2.3	-10.5383	-11.834	-11.0833	-10.1709	-10.1526	-9.71064	-10.4786	-10.1443	-11.1133	-12.585	-7.40867	-10.192	-11.6936	-11.7017	-13.8675	-14.4392	-16.7271	-17.6004	-17.1812	-20.4061	-10.519	-8.98761	-8.33015	-9.5467	-8.60733	-10.2407	-9.87777	-10.4725	-10.6363	-10.8811	-8.77897	-8.70439	-7.57141	-7.56499	-8.07542	-7.46075	-8.39039	-7.56245	-7.96109	-8.81546	0.7355	0.5982	-0.908804	-1.97599	-2.22459	-1.55587	1.13599	-0.32924	-0.049084
2.35	-10.7947	-12.0179	-11.0725	-10.0266	-9.82797	-9.13749	-10.0124	-9.64144	-10.6994	-11.7538	-7.82908	-10.3645	-11.7403	-11.5471	-13.5117	-13.9935	-16.2525	-17.1471	-16.5805	-19.6689	-10.5257	-8.92095	-8.39836	-9.57746	-8.60064	-10.2397	-9.92541	-10.5078	-10.6413	-10.8918	-8.56914	-8.57255	-7.54628	-7.67888	-8.32833	-7.85986	-8.9357	-8.15344	-8.68391	-9.7168	0.696107	0.548136	-1.07366	-2.38489	-2.72315	-1.93225	0.967943	-0.323765	-0.00223232
2.4	-10.9568	-12.16	-11.1156	-9.924	-9.59769	-8.73642	-9.78878	-9.43375	-10.6477	-11.3051	-8.13873	-10.487	-11.7439	-11.4282	-13.2738	-13.7516	-16.0353	-17.0336	-16.3948	-19.3858	-10.5651	-8.90113	-8.47017	-9.56496	-8.55052	-10.1591	-9.88979	-10.4418	-10.5556	-10.7899	-8.41896	-8.45797	-7.52833	-7.76474	-8.53595	-8.18924	-9.37608	-8.61864	-9.25651	-10.4148	0.656619	0.487112	-1.26034	-2.8157	-3.24012	-2.31279	0.817188	-0.31331	0.0258591
2.45	-11.0512	-12.2538	-11.1874	-9.83729	-9.43863	-8.46192	-9.7507	-9.47051	-10.8742	-11.1577	-8.37457	-10.5672	-11.7152	-11.3408	-13.1313	-13.6581	-16.0267	-17.1818	-16.5561	-19.4561	-10.6398	-8.92234	-8.52761	-9.52939	-8.47938	-10.0021	-9.78342	-10.2927	-10.3996	-10.602	-8.31172	-8.35768	-7.51397	-7.81836	-8.69705	-8.45063	-9.71621	-8.98727	-9.69312	-10.9301	0.62239	0.418652	-1.46714	-3.27216	-3.76671	-2.67973	0.674518	-0.302962	0.039374
2.5	-11.0868	-12.3075	-11.2771	-9.75848	-9.34563	-8.27935	-9.85194	-9.72273	-11.3097	-11.2415	-8.56277	-10.6093	-11.6541	-11.2772	-13.058	-13.6828	-16.1889	-17.5461	-16.9897	-19.7973	-10.7418	-8.98947	-8.56711	-9.47662	-8.40255	-9.77558	-9.62258	-10.0934	-10.1835	-10.3403	-8.24505	-8.27587	-7.50679	-7.83913	-8.81757	-8.64578	-9.96803	-9.27421	-10.008	-11.2873	0.591376	0.353033	-1.70021	-3.74806	-4.28081	-3.03097	0.550766	-0.294485	0.0419667
2.55	-11.0757	-12.3325	-11.3597	-9.69761	-9.29211	-8.17573	-10.0716	-10.1687	-11.9067	-11.5155	-8.71867	-10.628	-11.5716	-11.2441	-13.035	-13.7847	-16.4767	-18.0844	-17.6385	-20.3377	-10.8591	-9.08943	-8.59583	-9.41615	-8.31394	-9.50443	-9.42022	-9.85212	-9.91762	-10.0283	-8.21653	-8.20955	-7.51397	-7.82646	-8.89635	-8.79447	-10.1435	-9.49809	-10.2228	-11.5146	0.561345	0.296562	-1.95904	-4.24158	-4.77563	-3.36913	0.451852	-0.297054	0.0188785
2.6	-11.0157	-12.3402	-11.4172	-9.64321	-9.26948	-8.12742	-10.3746	-10.7728	-12.6286	-11.9354	-8.8468	-10.6418	-11.4746	-11.2339	-13.0433	-13.9515	-16.881	-18.7658	-18.4389	-21.031	-10.9834	-9.20187	-8.62096	-9.35757	-8.2219	-9.19224	-9.19307	-9.58075	-9.61638	-9.68646	-8.23089	-8.15929	-7.54269	-7.79774	-8.93585	-8.90219	-10.2549	-9.66326	-10.3485	-11.6367	0.533492	0.251627	-2.25802	-4.74433	-5.24521	-3.69063	0.371769	-0.302092	-0.012739
2.65	-10.9334	-12.3457	-11.4459	-9.6018	-9.25845	-8.13242	-10.7511	-11.4992	-13.4429	-12.4605	-8.95169	-10.6512	-11.3741	-11.2461	-13.0784	-14.1676	-17.3749	-19.5663	-19.3522	-21.8164	-11.1027	-9.31358	-8.65327	-9.29972	-8.10978	-8.84994	-8.95447	-9.28789	-9.28722	-9.33174	-8.27486	-8.13998	-7.59654	-7.75601	-8.95292	-8.97805	-10.3105	-9.76696	-10.4033	-11.6677	0.505272	0.209549	-2.58682	-5.25932	-5.68071	-3.99638	0.310665	-0.311971	-0.0576303
2.7	-10.8407	-12.3389	-11.4531	-9.56555	-9.25418	-8.19961	-11.1913	-12.3089	-14.3097	-13.0469	-9.01982	-10.6673	-11.2843	-11.2731	-13.1252	-14.4244	-17.9424	-20.4623	-20.3433	-22.6514	-11.212	-9.41847	-8.68918	-9.24509	-7.96821	-8.49576	-8.718	-8.9932	-8.93789	-8.97805	-8.34949	-8.14139	-7.66476	-7.72229	-8.95009	-9.02408	-10.3157	-9.80657	-10.4092	-11.6255	0.481198	0.17217	-2.94268	-5.76851	-6.07036	-4.27367	0.271392	-0.314856	-0.113665
2.75	-10.7605	-12.3131	-11.4567	-9.52669	-9.24109	-8.33795	-11.6965	-13.1809	-15.2111	-13.6653	-9.06283	-10.687	-11.2125	-11.3072	-13.1791	-14.7171	-18.5601	-21.4337	-21.3775	-23.5008	-11.3205	-9.52479	-8.73585	-9.18185	-7.79148	-8.14091	-8.47225	-8.68422	-8.58364	-8.63955	-8.44863	-8.17481	-7.73657	-7.69246	-8.92635	-9.03514	-10.2718	-9.78312	-10.3703	-11.5208	0.465665	0.119564	-3.31958	-6.27583	-6.4137	-4.51766	0.238062	-0.320588	-0.182573
2.8	-10.701	-12.2546	-11.471	-9.49183	-9.21086	-8.53136	-12.2679	-14.0981	-16.1221	-14.2865	-9.07794	-10.7035	-11.1587	-11.3338	-13.2358	-15.0409	-19.2264	-22.4568	-22.4416	-24.3401	-11.4375	-9.64071	-8.7897	-9.10183	-7.57758	-7.79672	-8.22396	-8.36308	-8.22915	-8.32352	-8.57686	-8.24071	-7.80478	-7.65528	-8.87711	-9.00616	-10.1733	-9.70491	-10.2872	-11.3575	0.455794	0.0531483	-3.70823	-6.7677	-6.72156	-4.7169	0.21564	-0.331943	-0.259138
2.85	-10.6669	-12.1712	-11.5069	-9.47119	-9.1588	-8.78538	-12.8926	-15.0396	-17.025	-14.8888	-9.08028	-10.7137	-11.1048	-11.3559	-13.3017	-15.3874	-19.929	-23.5119	-23.5117	-25.1558	-11.5648	-9.78158	-8.83997	-9.01482	-7.34252	-7.47465	-7.97286	-8.03933	-7.883	-8.03398	-8.72794	-8.336	-7.86582	-7.62103	-8.80502	-8.9393	-10.0219	-9.57672	-10.1678	-11.168	0.462979	-0.0258301	-4.10315	-7.23083	-6.99081	-4.87485	0.204898	-0.348212	-0.345531
2.9	-10.6484	-12.0668	-11.568	-9.46425	-9.08388	-9.06973	-13.565	-15.9923	-17.9025	-15.4649	-9.08139	-10.707	-11.0366	-11.3769	-13.3688	-15.7556	-20.652	-24.5754	-24.5675	-25.9418	-11.6936	-9.94113	-8.88664	-8.91271	-7.09882	-7.17911	-7.72959	-7.71549	-7.554	-7.77521	-8.89563	-8.45396	-7.91608	-7.57488	-8.71631	-8.85112	-9.81219	-9.4142	-10.0094	-10.9634	0.476995	-0.112688	-4.49553	-7.65587	-7.21872	-4.98463	0.220433	-0.375955	-0.45128
2.95	-10.6395	-11.96	-11.6469	-9.47052	-8.99948	-9.37217	-14.2615	-16.9391	-18.7336	-16.0006	-9.0784	-10.6948	-10.9432	-11.3964	-13.4472	-16.1334	-21.3904	-25.6313	-25.5925	-26.6883	-11.8221	-10.1238	-8.92614	-8.8054	-6.85547	-6.90385	-7.49422	-7.37641	-7.26199	-7.55899	-9.07004	-8.58784	-7.96275	-7.52358	-8.61012	-8.73671	-9.5639	-9.2295	-9.82726	-10.7479	0.498323	-0.202874	-4.88392	-8.04448	-7.41008	-5.04695	0.258427	-0.414629	-0.557351
3	-10.6517	-11.8692	-11.7331	-9.49312	-8.91184	-9.66975	-14.973	-17.8851	-19.5082	-16.4927	-9.072	-10.6736	-10.8212	-11.4247	-13.5326	-16.5164	-22.1428	-26.6741	-26.5847	-27.3821	-11.9519	-10.3341	-8.95486	-8.68845	-6.61438	-6.64633	-7.25618	-7.03218	-7.00904	-7.38656	-9.23767	-8.71294	-7.99507	-7.4631	-8.49275	-8.61271	-9.29685	-9.02762	-9.63312	-10.5328	0.530974	-0.295545	-5.28143	-8.39138	-7.55918	-5.07365	0.31106	-0.45658	-0.666385
3.05	-10.6717	-11.7984	-11.8121	-9.52442	-8.83083	-9.95753	-15.6978	-18.8386	-20.2238	-16.9237	-9.06644	-10.6583	-10.6812	-11.458	-13.6207	-16.8928	-22.9079	-27.7023	-27.5241	-28.0029	-12.0739	-10.5585	-8.97281	-8.57898	-6.37751	-6.38975	-7.00862	-6.68593	-6.80107	-7.25581	-9.39936	-8.82251	-8.0202	-7.38943	-8.37773	-8.4743	-9.03091	-8.81728	-9.43887	-10.3187	0.564548	-0.38278	-5.68335	-8.68433	-7.66417	-5.06249	0.377335	-0.490624	-0.763196
3.1	-10.7074	-11.748	-11.8624	-9.54964	-8.76279	-10.2163	-16.4413	-19.8049	-20.8742	-17.2762	-9.06957	-10.6455	-10.5375	-11.4959	-13.7001	-17.2435	-23.6987	-28.7213	-28.4087	-28.5413	-12.1968	-10.7761	-8.9764	-8.47265	-6.13971	-6.13179	-6.74844	-6.34814	-6.64058	-7.17209	-9.55592	-8.91335	-8.03815	-7.29859	-8.26426	-8.32744	-8.78243	-8.58926	-9.24926	-10.1173	0.606551	-0.460337	-6.08512	-8.93639	-7.72343	-5.01512	0.445167	-0.509218	-0.847058
3.15	-10.7597	-11.7221	-11.8731	-9.56837	-8.7141	-10.452	-17.202	-20.7746	-21.4641	-17.5473	-9.08559	-10.6319	-10.4011	-11.5561	-13.7631	-17.5678	-24.5211	-29.726	-29.2259	-28.9986	-12.3293	-10.9591	-8.96922	-8.3687	-5.91385	-5.8702	-6.47983	-6.03303	-6.51592	-7.13018	-9.71888	-8.98226	-8.05251	-7.20454	-8.15875	-8.17455	-8.53909	-8.35239	-9.05837	-9.93646	0.650088	-0.527647	-6.48946	-9.14281	-7.74271	-4.937	0.516553	-0.522817	-0.924521
3.2	-10.8365	-11.7067	-11.8444	-9.57665	-8.69115	-10.6743	-17.9747	-21.7458	-21.9985	-17.7345	-9.1151	-10.6216	-10.2826	-11.6419	-13.809	-17.8646	-25.3597	-30.7078	-29.9667	-29.3872	-12.462	-11.108	-8.95845	-8.28437	-5.69134	-5.60644	-6.20356	-5.75142	-6.42643	-7.1287	-9.87822	-9.04758	-8.05969	-7.11051	-8.05685	-8.01451	-8.31374	-8.10841	-8.87833	-9.78445	0.698999	-0.594979	-6.88845	-9.30979	-7.73152	-4.841	0.578889	-0.520375	-0.998622
3.25	-10.9385	-11.702	-11.7906	-9.58846	-8.68246	-10.8964	-18.7436	-22.7204	-22.4894	-17.8495	-9.16585	-10.6218	-10.1857	-11.7494	-13.8408	-18.1224	-26.2024	-31.658	-30.6295	-29.7122	-12.6036	-11.2093	-8.94409	-8.22258	-5.47081	-5.34925	-5.92406	-5.51065	-6.36442	-7.16645	-10.0383	-9.11683	-8.05969	-7.01971	-7.95783	-7.84983	-8.09417	-7.86266	-8.7213	-9.66228	0.735554	-0.65112	-7.27425	-9.44361	-7.69954	-4.73656	0.633714	-0.519601	-1.07606
3.3	-11.0701	-11.7158	-11.7259	-9.62141	-8.67655	-11.1353	-19.5037	-23.6858	-22.942	-17.9006	-9.23122	-10.6186	-10.0995	-11.8711	-13.8544	-18.3438	-27.0303	-32.5824	-31.216	-29.9753	-12.7445	-11.2744	-8.92973	-8.17907	-5.25813	-5.10024	-5.64949	-5.31823	-6.34032	-7.23168	-10.1961	-9.19756	-8.04533	-6.93539	-7.8574	-7.68304	-7.87537	-7.60621	-8.59236	-9.56751	0.759945	-0.699276	-7.64269	-9.54351	-7.64939	-4.62971	0.678792	-0.527466	-1.15642
3.35	-11.2355	-11.7446	-11.6541	-9.67158	-8.65841	-11.3935	-20.2573	-24.626	-23.3615	-17.8927	-9.29019	-10.6122	-10.0241	-11.996	-13.8529	-18.5354	-27.8387	-33.4654	-31.7356	-30.171	-12.8823	-11.3038	-8.91536	-8.14245	-5.05205	-4.87549	-5.39172	-5.16745	-6.36115	-7.3272	-10.3489	-9.29011	-8.02379	-6.85362	-7.7549	-7.50953	-7.6524	-7.33737	-8.48948	-9.49775	0.768752	-0.749877	-7.98606	-9.61599	-7.59099	-4.52301	0.708131	-0.550965	-1.23932
3.4	-11.4352	-11.7888	-11.5823	-9.73147	-8.6238	-11.6665	-20.9923	-25.525	-23.7424	-17.8273	-9.33968	-10.5849	-9.94514	-12.1094	-13.8357	-18.7251	-28.6265	-34.2949	-32.1867	-30.3084	-13.0184	-11.3126	-8.89382	-8.10135	-4.86574	-4.66603	-5.15193	-5.0553	-6.42333	-7.43444	-10.4901	-9.3912	-7.99507	-6.77766	-7.64246	-7.32831	-7.42035	-7.06886	-8.4071	-9.4507	0.762125	-0.809806	-8.31112	-9.66046	-7.52001	-4.41557	0.722774	-0.586349	-1.31009
3.45	-11.6664	-11.8523	-11.5213	-9.79719	-8.56856	-11.9571	-21.7076	-26.385	-24.0613	-17.7093	-9.36584	-10.5297	-9.86974	-12.1933	-13.806	-18.9156	-29.3891	-35.0553	-32.5858	-30.3748	-13.1502	-11.3192	-8.8651	-8.05161	-4.69804	-4.4845	-4.93143	-4.97894	-6.51982	-7.56019	-10.6059	-9.49039	-7.96635	-6.69642	-7.52666	-7.13486	-7.18875	-6.7991	-8.33614	-9.43494	0.740193	-0.878801	-8.60311	-9.67997	-7.44297	-4.3102	0.737997	-0.637066	-1.37921
3.5	-11.9044	-11.9175	-11.489	-9.84333	-8.49928	-12.2642	-22.4056	-27.2117	-24.3131	-17.5369	-9.37273	-10.4542	-9.79794	-12.2473	-13.7596	-19.1099	-30.1329	-35.7418	-32.9349	-30.3758	-13.2824	-11.3351	-8.83279	-8.00345	-4.54787	-4.31848	-4.72802	-4.93202	-6.65452	-7.70417	-10.7113	-9.56644	-7.92685	-6.61319	-7.39251	-6.93185	-6.96713	-6.54452	-8.28196	-9.45909	0.717434	-0.949452	-8.86526	-9.66329	-7.3593	-4.20262	0.761787	-0.688633	-1.44285
3.55	-12.139	-11.9881	-11.4782	-9.89476	-8.41543	-12.5801	-23.0923	-28.0145	-24.5031	-17.326	-9.37515	-10.3585	-9.72972	-12.2676	-13.7033	-19.3181	-30.8605	-36.3568	-33.2221	-30.3242	-13.4233	-11.3714	-8.80048	-7.94916	-4.41417	-4.15921	-4.55037	-4.91191	-6.82786	-7.8699	-10.8034	-9.63041	-7.88377	-6.52408	-7.25379	-6.72915	-6.75431	-6.3108	-8.23919	-9.52108	0.690357	-1.02515	-9.09369	-9.61722	-7.27927	-4.10658	0.809211	-0.744532	-1.51156
3.6	-12.3493	-12.0645	-11.4746	-9.95479	-8.33444	-12.8822	-23.7813	-28.7922	-24.6299	-17.0856	-9.38433	-10.2679	-9.65791	-12.2577	-13.6546	-19.5287	-31.5817	-36.9245	-33.453	-30.2293	-13.5702	-11.418	-8.76457	-7.89902	-4.29593	-3.99801	-4.39647	-4.9197	-7.02605	-8.05744	-10.8826	-9.67183	-7.83709	-6.4324	-7.11351	-6.54027	-6.56351	-6.10372	-8.21687	-9.62609	0.662642	-1.09494	-9.28454	-9.54497	-7.20242	-4.02872	0.880889	-0.79749	-1.58876
3.65	-12.5284	-12.1541	-11.471	-10.016	-8.263	-13.17	-24.4714	-29.5399	-24.71	-16.8212	-9.41145	-10.2043	-9.58252	-12.2208	-13.6167	-19.7448	-32.2815	-37.4437	-33.6122	-30.0931	-13.7278	-11.4716	-8.73944	-7.85612	-4.19937	-3.82624	-4.27156	-4.96731	-7.25337	-8.26699	-10.9532	-9.69456	-7.79042	-6.34505	-6.98189	-6.37875	-6.39002	-5.92905	-8.22413	-9.77578	0.637957	-1.16226	-9.434	-9.45702	-7.11402	-3.96142	0.970186	-0.840243	-1.67426
3.7	-12.6734	-12.2535	-11.4638	-10.0638	-8.20065	-13.4355	-25.1688	-30.2529	-24.7528	-16.5455	-9.45333	-10.1642	-9.5143	-12.1675	-13.5964	-19.9548	-32.9481	-37.917	-33.7056	-29.907	-13.9042	-11.5221	-8.72508	-7.80925	-4.10561	-3.64253	-4.17023	-5.05606	-7.51784	-8.49536	-11.0049	-9.68809	-7.74375	-6.25458	-6.862	-6.24378	-6.23999	-5.79267	-8.26296	-9.95751	0.61278	-1.21979	-9.55261	-9.36385	-7.01372	-3.89706	1.05963	-0.86913	-1.77512
3.75	-12.7989	-12.3558	-11.4495	-10.1016	-8.15413	-13.6889	-25.8585	-30.9264	-24.7748	-16.2498	-9.51396	-10.1658	-9.47122	-12.0977	-13.6004	-20.1583	-33.5808	-38.3471	-33.7427	-29.6804	-14.1109	-11.5662	-8.72508	-7.75436	-4.0102	-3.43837	-4.0871	-5.19091	-7.83117	-8.73226	-11.0489	-9.65986	-7.70425	-6.1751	-6.75689	-6.12741	-6.11954	-5.6825	-8.3354	-10.1695	0.58358	-1.27819	-9.62944	-9.27241	-6.9084	-3.83171	1.14245	-0.887679	-1.88403
3.8	-12.9054	-12.4682	-11.4387	-10.1291	-8.11942	-13.9402	-26.5322	-31.5667	-24.7891	-15.9291	-9.60088	-10.2057	-9.45327	-12.0147	-13.6284	-20.351	-34.1753	-38.7329	-33.7404	-29.4121	-14.3524	-11.6008	-8.73585	-7.68744	-3.90868	-3.23044	-4.02767	-5.37333	-8.18723	-8.96036	-11.0859	-9.62089	-7.66476	-6.09918	-6.6625	-6.02531	-6.0205	-5.60448	-8.43996	-10.3956	0.550411	-1.33017	-9.68228	-9.18249	-6.80138	-3.76864	1.20467	-0.895836	-2.00087
3.85	-12.979	-12.5768	-11.4315	-10.1498	-8.08176	-14.2032	-27.1893	-32.1547	-24.7982	-15.5747	-9.7037	-10.2804	-9.46045	-11.922	-13.6763	-20.5361	-34.7308	-39.0773	-33.7048	-29.1186	-14.626	-11.6227	-8.74662	-7.61527	-3.80024	-3.01753	-3.9975	-5.60489	-8.57281	-9.16248	-11.1234	-9.60014	-7.63604	-6.03017	-6.57114	-5.92239	-5.93114	-5.55741	-8.56802	-10.627	0.502547	-1.37563	-9.71098	-9.09031	-6.7068	-3.69679	1.25379	-0.907912	-2.12196
3.9	-13.0235	-12.6745	-11.4387	-10.1706	-8.04435	-14.4846	-27.8254	-32.6823	-24.7937	-15.1889	-9.81917	-10.3758	-9.48558	-11.8302	-13.7332	-20.7237	-35.2502	-39.3792	-33.6384	-28.8097	-14.9324	-11.6431	-8.74303	-7.53747	-3.68771	-2.80565	-3.99504	-5.87647	-8.982	-9.34307	-11.1583	-9.61222	-7.61091	-5.96783	-6.46801	-5.82154	-5.85053	-5.52935	-8.71817	-10.8548	0.4508	-1.42168	-9.71542	-8.9993	-6.63882	-3.6267	1.2829	-0.934638	-2.24004
3.95	-13.0323	-12.7615	-11.4674	-10.1949	-8.00326	-14.791	-28.4397	-33.1415	-24.7709	-14.7883	-9.94045	-10.4813	-9.51789	-11.7462	-13.7986	-20.9205	-35.7329	-39.6343	-33.526	-28.4911	-15.2616	-11.6659	-8.72867	-7.45724	-3.58112	-2.60805	-4.02599	-6.17904	-9.39463	-9.49595	-11.1839	-9.6717	-7.58936	-5.91194	-6.34905	-5.71132	-5.767	-5.52277	-8.88189	-11.0775	0.384435	-1.47902	-9.69551	-8.90573	-6.59725	-3.55815	1.30663	-0.972388	-2.35862
4	-13.0128	-12.8236	-11.5177	-10.2082	-7.95812	-15.1146	-29.028	-33.5456	-24.7289	-14.3826	-10.0607	-10.5935	-9.5538	-11.6592	-13.8687	-21.1298	-36.1818	-39.849	-33.3807	-28.1691	-15.5928	-11.6986	-8.69277	-7.38142	-3.47974	-2.42726	-4.08891	-6.50723	-9.80497	-9.61505	-11.1971	-9.76803	-7.575	-5.85511	-6.20665	-5.59108	-5.69045	-5.53299	-9.07224	-11.2936	0.310664	-1.54398	-9.63678	-8.80948	-6.57476	-3.49813	1.32877	-1.02113	-2.47405
4.05	-12.9726	-12.8717	-11.5823	-10.2104	-7.91939	-15.4443	-29.5932	-33.9012	-24.6701	-13.9778	-10.1801	-10.7089	-9.5897	-11.5582	-13.9431	-21.3545	-36.5999	-40.026	-33.2126	-27.8424	-15.923	-11.7345	-8.63532	-7.29889	-3.3829	-2.26585	-4.18605	-6.85933	-10.2074	-9.70876	-11.2053	-9.89064	-7.56064	-5.79352	-6.04399	-5.46018	-5.62004	-5.56256	-9.29154	-11.5052	0.236694	-1.61653	-9.54633	-8.70683	-6.55686	-3.44649	1.34953	-1.07006	-2.58987
4.1	-12.9155	-12.9131	-11.6433	-10.1941	-7.89393	-15.7651	-30.1455	-34.193	-24.583	-13.5692	-10.292	-10.8241	-9.62201	-11.4322	-14.0287	-21.6085	-36.9865	-40.1646	-33.035	-27.5138	-16.2313	-11.7809	-8.56711	-7.22011	-3.30432	-2.12643	-4.31252	-7.22655	-10.6071	-9.78197	-11.2091	-10.0146	-7.54269	-5.72699	-5.86784	-5.31802	-5.55137	-5.61405	-9.5386	-11.7252	0.166141	-1.69301	-9.42769	-8.5977	-6.53623	-3.39948	1.37267	-1.11916	-2.69884
4.15	-12.849	-12.9409	-11.6972	-10.1591	-7.89222	-16.0587	-30.6914	-34.4239	-24.4737	-13.1521	-10.4001	-10.9535	-9.66151	-11.2776	-14.1181	-21.8952	-37.3483	-40.2534	-32.8399	-27.1821	-16.5113	-11.8312	-8.49889	-7.14475	-3.24336	-2.01166	-4.46706	-7.60731	-11.0023	-9.85045	-11.2269	-10.1186	-7.52474	-5.66249	-5.69217	-5.17119	-5.48724	-5.70444	-9.80862	-11.963	0.106206	-1.78415	-9.28795	-8.482	-6.51278	-3.35338	1.39473	-1.16841	-2.80093
4.2	-12.7769	-12.9587	-11.7439	-10.1197	-7.91038	-16.3247	-31.2339	-34.5967	-24.3415	-12.7256	-10.5119	-11.0938	-9.701	-11.1014	-14.2181	-22.2211	-37.692	-40.2844	-32.6229	-26.8392	-16.7635	-11.8854	-8.44504	-7.07252	-3.20302	-1.91345	-4.6377	-8.00013	-11.3983	-9.91571	-11.2552	-10.192	-7.49243	-5.60701	-5.51659	-5.02631	-5.42691	-5.84713	-10.1077	-12.2102	0.0604985	-1.87916	-9.14144	-8.36324	-6.49	-3.30809	1.41586	-1.20701	-2.90686
4.25	-12.6997	-12.956	-11.787	-10.0902	-7.96251	-16.5663	-31.7762	-34.7145	-24.1855	-12.2958	-10.6205	-11.2486	-9.74767	-10.9107	-14.3249	-22.5788	-38.024	-40.2677	-32.3904	-26.4662	-16.992	-11.9333	-8.41272	-7.00673	-3.17196	-1.81659	-4.8269	-8.41076	-11.7934	-9.98651	-11.2982	-10.2315	-7.45652	-5.5532	-5.36229	-4.88283	-5.36963	-6.04122	-10.4382	-12.469	0.0290342	-1.9744	-8.9881	-8.24496	-6.47858	-3.26351	1.43975	-1.23137	-3.02738
4.3	-12.6138	-12.9256	-11.83	-10.0702	-8.03757	-16.7794	-32.3141	-34.7837	-24.0301	-11.8656	-10.7298	-11.4074	-9.79076	-10.7376	-14.431	-22.9498	-38.3333	-40.2172	-32.1416	-26.0658	-17.2046	-11.975	-8.39836	-6.9435	-3.14962	-1.71308	-5.02996	-8.84141	-12.1859	-10.043	-11.3526	-10.2515	-7.41344	-5.50446	-5.22173	-4.75097	-5.31829	-6.29298	-10.7992	-12.7274	0.00464707	-2.05908	-8.83507	-8.13427	-6.47485	-3.21595	1.46291	-1.23069	-3.14809
4.35	-12.534	-12.8786	-11.8588	-10.0742	-8.13174	-16.9601	-32.8471	-34.8072	-23.889	-11.4556	-10.8364	-11.563	-9.82666	-10.5892	-14.5255	-23.3375	-38.6192	-40.1465	-31.8865	-25.648	-17.4126	-12.0072	-8.40195	-6.88617	-3.14627	-1.60932	-5.25303	-9.30156	-12.5672	-10.0833	-11.408	-10.2702	-7.37036	-5.45704	-5.09816	-4.62666	-5.2758	-6.59083	-11.1789	-12.9771	-0.0234212	-2.13676	-8.6895	-8.0383	-6.48594	-3.15458	1.48544	-1.22292	-3.27257
4.4	-12.4641	-12.8185	-11.8767	-10.0769	-8.23401	-17.1225	-33.3604	-34.7883	-23.765	-11.0614	-10.9333	-11.7156	-9.84461	-10.4833	-14.6081	-23.7127	-38.8885	-40.0657	-31.6425	-25.2226	-17.6237	-12.0229	-8.4199	-6.83808	-3.14703	-1.51531	-5.47714	-9.78635	-12.9357	-10.0913	-11.4646	-10.2913	-7.32727	-5.40717	-4.98048	-4.50578	-5.24868	-6.92672	-11.5655	-13.2204	-0.0443886	-2.19664	-8.54776	-7.9642	-6.49743	-3.07933	1.49305	-1.21522	-3.38283
4.45	-12.4221	-12.7634	-11.8839	-10.0745	-8.3298	-17.277	-33.8356	-34.7333	-23.661	-10.6786	-11.0208	-11.8473	-9.85179	-10.4234	-14.6714	-24.0823	-39.1372	-39.9637	-31.4051	-24.8032	-17.8347	-12.0297	-8.44863	-6.7954	-3.14424	-1.43393	-5.70494	-10.3018	-13.2863	-10.0654	-11.5193	-10.3115	-7.28419	-5.35471	-4.88273	-4.38788	-5.2291	-7.28193	-11.9472	-13.4492	-0.065426	-2.23872	-8.40981	-7.90833	-6.50209	-2.97937	1.4894	-1.21477	-3.48246
4.5	-12.4048	-12.7098	-11.8911	-10.0778	-8.41173	-17.4412	-34.2652	-34.6348	-23.5693	-10.2994	-11.0955	-11.9475	-9.85179	-10.4093	-14.7188	-24.4352	-39.3755	-39.8505	-31.1702	-24.3891	-18.039	-12.0313	-8.48094	-6.75789	-3.11949	-1.36809	-5.92112	-10.8287	-13.6214	-10.0075	-11.5615	-10.3308	-7.23751	-5.30308	-4.80101	-4.26889	-5.23441	-7.64849	-12.316	-13.6478	-0.0829347	-2.26296	-8.28282	-7.86348	-6.51424	-2.87259	1.47455	-1.22156	-3.57502
4.55	-12.4124	-12.6687	-11.9055	-10.0938	-8.48677	-17.6219	-34.6378	-34.4956	-23.4928	-9.91214	-11.1648	-12.0306	-9.8482	-10.4231	-14.7464	-24.7818	-39.5959	-39.7184	-30.9335	-23.9759	-18.219	-12.0316	-8.51325	-6.72534	-3.07234	-1.31711	-6.14276	-11.3517	-13.9251	-9.91967	-11.6059	-10.353	-7.19802	-5.25931	-4.73503	-4.15196	-5.25682	-8.01848	-12.6637	-13.8118	-0.100497	-2.27296	-8.16677	-7.82961	-6.54101	-2.76614	1.45932	-1.24275	-3.65331
4.6	-12.4342	-12.6509	-11.9306	-10.0973	-8.56191	-17.8226	-34.9605	-34.3191	-23.4202	-9.51632	-11.229	-12.0932	-9.83025	-10.4539	-14.7648	-25.1218	-39.7943	-39.5814	-30.6728	-23.5522	-18.3643	-12.0414	-8.53838	-6.69395	-3.01673	-1.28037	-6.3798	-11.8553	-14.1855	-9.80762	-11.6457	-10.3819	-7.16571	-5.22327	-4.67013	-4.04025	-5.29936	-8.40555	-13.0004	-13.9365	-0.107336	-2.27946	-8.06521	-7.80311	-6.5788	-2.66715	1.43299	-1.26758	-3.71374
4.65	-12.474	-12.6421	-11.9665	-10.0809	-8.64775	-18.0429	-35.2398	-34.1082	-23.3475	-9.12203	-11.2953	-12.1389	-9.8123	-10.4836	-14.7739	-25.4549	-39.9704	-39.4425	-30.3877	-23.1172	-18.4611	-12.0611	-8.54915	-6.6671	-2.95943	-1.24649	-6.63143	-12.3458	-14.4014	-9.67351	-11.6883	-10.4139	-7.14417	-5.19841	-4.60604	-3.93334	-5.36145	-8.79463	-13.3215	-14.0281	-0.110627	-2.29322	-7.97456	-7.78396	-6.61679	-2.58277	1.41355	-1.28886	-3.76707
4.7	-12.5428	-12.646	-12.0167	-10.0447	-8.74052	-18.2754	-35.4792	-33.8842	-23.2703	-8.73226	-11.3676	-12.1715	-9.79435	-10.4941	-14.7734	-25.7773	-40.1238	-39.2905	-30.0739	-22.6703	-18.5133	-12.0872	-8.54915	-6.64818	-2.91084	-1.22566	-6.90404	-12.8185	-14.5824	-9.53396	-11.7446	-10.4421	-7.12981	-5.17381	-4.54248	-3.83801	-5.43899	-9.18864	-13.6335	-14.0929	-0.0960023	-2.31423	-7.88401	-7.77213	-6.6442	-2.52375	1.39744	-1.28863	-3.81688
4.75	-12.6371	-12.6626	-12.0778	-9.985	-8.84006	-18.5163	-35.6819	-33.6466	-23.1991	-8.34284	-11.446	-12.2017	-9.79076	-10.4782	-14.7668	-26.0815	-40.247	-39.1286	-29.7452	-22.2109	-18.5284	-12.1199	-8.54556	-6.62985	-2.87776	-1.2245	-7.19332	-13.2833	-14.7344	-9.38047	-11.8151	-10.4558	-7.12263	-5.14935	-4.48279	-3.75027	-5.53144	-9.58335	-13.9391	-14.1335	-0.0742293	-2.34608	-7.79715	-7.77121	-6.6574	-2.48287	1.38829	-1.2633	-3.87392
4.8	-12.7572	-12.6993	-12.1532	-9.91601	-8.93903	-18.7581	-35.8691	-33.4021	-23.1299	-7.94606	-11.5164	-12.2333	-9.80512	-10.4323	-14.761	-26.3745	-40.3432	-38.9597	-29.4192	-21.7419	-18.5105	-12.1594	-8.54197	-6.62268	-2.85624	-1.2389	-7.49136	-13.7429	-14.8638	-9.21899	-11.8927	-10.4408	-7.12263	-5.12491	-4.42313	-3.66975	-5.6383	-9.98172	-14.2448	-14.1527	-0.0524844	-2.38876	-7.71037	-7.76321	-6.64921	-2.46729	1.37894	-1.2344	-3.92742
4.85	-12.8887	-12.7561	-12.2429	-9.84127	-9.03012	-18.9863	-36.0297	-33.1326	-23.0548	-7.54859	-11.5825	-12.27	-9.83743	-10.3633	-14.7631	-26.6595	-40.4084	-38.7657	-29.0987	-21.2664	-18.4813	-12.213	-8.54556	-6.62292	-2.84236	-1.26476	-7.78314	-14.1965	-14.9765	-9.05194	-11.9777	-10.4115	-7.12263	-5.10753	-4.37402	-3.59609	-5.76269	-10.3867	-14.5427	-14.1567	-0.0343546	-2.43149	-7.63085	-7.75891	-6.61959	-2.46263	1.35505	-1.20911	-3.9702
4.9	-13.0139	-12.8295	-12.347	-9.7715	-9.09521	-19.1934	-36.1778	-32.8232	-22.9629	-7.16428	-11.6373	-12.3081	-9.89128	-10.2964	-14.7729	-26.9363	-40.4496	-38.5533	-28.7763	-20.7765	-18.4412	-12.2737	-8.55274	-6.63759	-2.83939	-1.29081	-8.068	-14.6397	-15.0681	-8.87457	-12.0524	-10.368	-7.12263	-5.09352	-4.33164	-3.53252	-5.89694	-10.7906	-14.8249	-14.1377	-0.0270175	-2.46708	-7.55858	-7.76906	-6.5865	-2.46887	1.32743	-1.19821	-3.98788
4.95	-13.1221	-12.9087	-12.4763	-9.7138	-9.13778	-19.3865	-36.3097	-32.4736	-22.8573	-6.78549	-11.6846	-12.3444	-9.9595	-10.2494	-14.7831	-27.1975	-40.47	-38.3293	-28.4335	-20.279	-18.412	-12.3345	-8.56711	-6.67012	-2.83982	-1.30941	-8.35609	-15.0608	-15.1376	-8.68221	-12.1134	-10.3285	-7.11904	-5.08636	-4.29936	-3.47871	-6.0442	-11.1856	-15.0763	-14.0911	-0.02688	-2.49911	-7.49713	-7.78646	-6.54991	-2.48241	1.28889	-1.1945	-3.98765
5	-13.2099	-12.9903	-12.6163	-9.67169	-9.16128	-19.5798	-36.4321	-32.0872	-22.7195	-6.41537	-11.7316	-12.375	-10.0313	-10.2295	-14.8079	-27.4429	-40.4764	-38.1004	-28.0626	-19.7913	-18.4013	-12.3848	-8.58506	-6.70959	-2.83618	-1.31652	-8.65759	-15.4556	-15.1734	-8.46663	-12.1538	-10.3074	-7.11544	-5.07874	-4.28054	-3.43792	-6.2148	-11.564	-15.2963	-14.0127	-0.0375302	-2.50964	-7.4465	-7.81829	-6.5134	-2.50682	1.25384	-1.1944	-3.97667
5.05	-13.2846	-13.0635	-12.7599	-9.63795	-9.18355	-19.7765	-36.5341	-31.6708	-22.5494	-6.04273	-11.7822	-12.4003	-10.1139	-10.2365	-14.8399	-27.6615	-40.4651	-37.8771	-27.6633	-19.32	-18.4093	-12.4247	-8.59942	-6.74868	-2.82102	-1.30813	-8.98987	-15.8198	-15.1782	-8.23044	-12.1737	-10.3048	-7.11904	-5.06698	-4.27857	-3.42059	-6.39755	-11.9181	-15.4771	-13.9124	-0.0553758	-2.50943	-7.4031	-7.85018	-6.46979	-2.54567	1.23304	-1.20149	-3.95136
5.1	-13.3606	-13.1285	-12.8928	-9.60891	-9.20088	-19.9802	-36.6046	-31.2348	-22.35	-5.66716	-11.8436	-12.4202	-10.1929	-10.2669	-14.8791	-27.8459	-40.4321	-37.6662	-27.235	-18.879	-18.4291	-12.4472	-8.60301	-6.78366	-2.79045	-1.30178	-9.34522	-16.1527	-15.1583	-7.97985	-12.1806	-10.3316	-7.12263	-5.05816	-4.28246	-3.42284	-6.60998	-12.2474	-15.6072	-13.786	-0.0768245	-2.49129	-7.35974	-7.88212	-6.41547	-2.59897	1.22292	-1.21577	-3.91171
5.15	-13.4416	-13.1923	-13.0113	-9.58454	-9.22752	-20.2051	-36.6471	-30.779	-22.1176	-5.28468	-11.9231	-12.4456	-10.2754	-10.2989	-14.936	-27.9959	-40.388	-37.4674	-26.7954	-18.4715	-18.4609	-12.4523	-8.59583	-6.81081	-2.74423	-1.30425	-9.7231	-16.4536	-15.1273	-7.72471	-12.1818	-10.3735	-7.12263	-5.04858	-4.2992	-3.4336	-6.84812	-12.5513	-15.7041	-13.6436	-0.091104	-2.46959	-7.30923	-7.91051	-6.35043	-2.66669	1.22708	-1.24802	-3.8649
5.2	-13.5243	-13.2588	-13.1154	-9.55758	-9.26696	-20.4509	-36.6506	-30.3103	-21.8589	-4.877	-12.0173	-12.4802	-10.3508	-10.3183	-15.0034	-28.1149	-40.3396	-37.2696	-26.3405	-18.0897	-18.4907	-12.4475	-8.57788	-6.81565	-2.67491	-1.31516	-10.1087	-16.7219	-15.0845	-7.46416	-12.1847	-10.4198	-7.12981	-5.03815	-4.32143	-3.46335	-7.09722	-12.8403	-15.7744	-13.47	-0.0946225	-2.43713	-7.25157	-7.93536	-6.28545	-2.75961	1.23476	-1.28745	-3.81093
5.25	-13.5978	-13.3207	-13.2015	-9.53518	-9.32269	-20.7105	-36.6148	-29.8393	-21.5773	-4.43657	-12.1298	-12.5275	-10.4227	-10.314	-15.0739	-28.2243	-40.294	-37.0689	-25.8735	-17.7118	-18.508	-12.44	-8.55274	-6.79805	-2.59663	-1.31981	-10.4978	-16.9642	-15.022	-7.20453	-12.1967	-10.4599	-7.13699	-5.01601	-4.34177	-3.50463	-7.35332	-13.1209	-15.8246	-13.2684	-0.0945595	-2.41188	-7.19034	-7.95306	-6.2241	-2.87412	1.25316	-1.3233	-3.75697
5.3	-13.6479	-13.3637	-13.2805	-9.52447	-9.38743	-20.9727	-36.5505	-29.3657	-21.2797	-3.96665	-12.2502	-12.5876	-10.498	-10.297	-15.1438	-28.3346	-40.2507	-36.8722	-25.3904	-17.3301	-18.5093	-12.4406	-8.5312	-6.76508	-2.52351	-1.32143	-10.8901	-17.1871	-14.9498	-6.94503	-12.2215	-10.501	-7.15494	-4.98925	-4.34568	-3.54999	-7.61606	-13.4	-15.8615	-13.0379	-0.0909139	-2.39381	-7.12914	-7.95643	-6.16997	-3.00663	1.27509	-1.35557	-3.70661
5.35	-13.6712	-13.3879	-13.3488	-9.51822	-9.45752	-21.2233	-36.4824	-28.9036	-20.9729	-3.48131	-12.3784	-12.6679	-10.5734	-10.2742	-15.2059	-28.4564	-40.2134	-36.672	-24.8982	-16.9515	-18.4841	-12.446	-8.50966	-6.72381	-2.4697	-1.31611	-11.2995	-17.4009	-14.853	-6.67769	-12.2629	-10.5433	-7.17648	-4.95777	-4.32941	-3.5956	-7.88869	-13.6734	-15.8881	-12.7817	-0.0836847	-2.38294	-7.06796	-7.95264	-6.11587	-3.14277	1.30415	-1.39143	-3.65268
5.4	-13.6641	-13.3969	-13.417	-9.5128	-9.52207	-21.4583	-36.4212	-28.46	-20.6532	-2.98382	-12.5038	-12.7575	-10.6417	-10.2528	-15.2637	-28.5789	-40.1852	-36.4753	-24.3999	-16.5899	-18.4363	-12.4597	-8.49889	-6.6885	-2.44934	-1.31071	-11.7148	-17.6157	-14.7417	-6.39821	-12.2959	-10.5903	-7.2052	-4.9251	-4.29638	-3.6376	-8.17447	-13.9337	-15.9111	-12.5135	-0.0764614	-2.37927	-7.01398	-7.93093	-6.06898	-3.27895	1.33676	-1.42012	-3.59157
5.45	-13.6267	-13.398	-13.496	-9.51536	-9.57385	-21.6886	-36.3668	-28.0276	-20.3382	-2.48827	-12.6192	-12.8637	-10.7063	-10.2363	-15.3061	-28.7019	-40.1732	-36.2673	-23.9062	-16.2413	-18.3731	-12.4784	-8.48812	-6.66982	-2.44788	-1.31569	-12.1391	-17.8382	-14.6081	-6.12022	-12.3243	-10.635	-7.23392	-4.89473	-4.25719	-3.67216	-8.48025	-14.1696	-15.9192	-12.2399	-0.0728337	-2.36483	-6.97437	-7.89488	-6.03289	-3.41157	1.37292	-1.44881	-3.5233
5.5	-13.559	-13.3983	-13.5785	-9.53302	-9.61995	-21.9067	-36.3154	-27.5989	-20.0169	-2.00156	-12.7178	-12.9758	-10.753	-10.2391	-15.3332	-28.8215	-40.1736	-36.0515	-23.4203	-15.9089	-18.3056	-12.5021	-8.48094	-6.67126	-2.46511	-1.34514	-12.5757	-18.0572	-14.4587	-5.84665	-12.3375	-10.6776	-7.24829	-4.8666	-4.22246	-3.70983	-8.79855	-14.3952	-15.9227	-11.964	-0.0763911	-2.33604	-6.93837	-7.84807	-6.01119	-3.53703	1.39829	-1.47392	-3.44426
5.55	-13.4577	-13.3978	-13.6575	-9.55858	-9.66389	-22.1163	-36.2561	-27.1738	-19.6856	-1.51986	-12.8174	-13.0903	-10.7817	-10.2682	-15.3557	-28.9413	-40.1933	-35.8275	-22.9526	-15.5817	-18.2268	-12.5166	-8.47017	-6.68554	-2.49368	-1.39517	-13.0206	-18.2723	-14.3003	-5.57326	-12.332	-10.7143	-7.2447	-4.85139	-4.18846	-3.74319	-9.12547	-14.6136	-15.9176	-11.6888	-0.0907234	-2.29649	-6.90956	-7.80128	-6.00745	-3.64456	1.41285	-1.50621	-3.35086
5.6	-13.3442	-13.3931	-13.7221	-9.59559	-9.70919	-22.3099	-36.1851	-26.7592	-19.326	-1.05369	-12.9147	-13.1999	-10.7853	-10.3201	-15.3805	-29.0576	-40.2323	-35.588	-22.5066	-15.263	-18.1404	-12.5182	-8.46658	-6.71977	-2.52623	-1.46554	-13.4842	-18.4757	-14.1287	-5.3138	-12.3188	-10.749	-7.23033	-4.84904	-4.16221	-3.78281	-9.46073	-14.8387	-15.8963	-11.4138	-0.10865	-2.24618	-6.88435	-7.76528	-6.01451	-3.73776	1.42021	-1.5385	-3.24311
5.65	-13.2329	-13.3734	-13.7616	-9.63324	-9.77014	-22.491	-36.0808	-26.3443	-18.956	-0.60999	-13.0311	-13.312	-10.7673	-10.3948	-15.4041	-29.1666	-40.2865	-35.3364	-22.0818	-14.9559	-18.0501	-12.5072	-8.47017	-6.76308	-2.56259	-1.55239	-13.9662	-18.6635	-13.9541	-5.05689	-12.3123	-10.7816	-7.2052	-4.85947	-4.14717	-3.82128	-9.79686	-15.0704	-15.8548	-11.1457	-0.122989	-2.18869	-6.86634	-7.75442	-6.03235	-3.81302	1.42036	-1.55284	-3.12819
5.7	-13.1456	-13.3387	-13.7616	-9.66433	-9.8395	-22.6741	-35.9538	-25.9433	-18.5824	-0.192139	-13.1525	-13.4302	-10.7386	-10.4777	-15.4155	-29.2537	-40.331	-35.0867	-21.6781	-14.6458	-17.9563	-12.4872	-8.48812	-6.80463	-2.59901	-1.64471	-14.4806	-18.8318	-13.7761	-4.80198	-12.3163	-10.8087	-7.17648	-4.86826	-4.13602	-3.85841	-10.1372	-15.3046	-15.7926	-10.8913	-0.13015	-2.12761	-6.8591	-7.75793	-6.05738	-3.87753	1.42409	-1.55642	-3.02404
5.75	-13.0859	-13.2927	-13.7329	-9.68883	-9.9208	-22.8589	-35.8077	-25.5703	-18.2196	0.203667	-13.2862	-13.5544	-10.7063	-10.5545	-15.4075	-29.3189	-40.3617	-34.8531	-21.3023	-14.3433	-17.8697	-12.4655	-8.52402	-6.83715	-2.63174	-1.74586	-15.02	-18.9836	-13.6014	-4.5557	-12.3452	-10.8304	-7.15494	-4.87533	-4.13581	-3.88682	-10.4922	-15.5447	-15.713	-10.65	-0.126542	-2.05936	-6.86264	-7.76863	-6.08961	-3.92769	1.43139	-1.5564	-2.93784
[truncated: 916 more rows]
[truncated: 44 more columns]

## Sheet: assoc. with Fig 3
experiment	cell	drug	v50	v50 with LJP		mv	tpmpa hc sub	ko tpmpa hc sub
control.tpmpa	6	tpmpa	-34.4687	-43.4687		-89	-3.41355	-3.38833
control.tpmpa	6	control	-27.2086	-36.2086		-79	-2.49684	-1.88798
control.tpmpa	5	tpmpa	-31.9923	-40.9923		-69	-0.152146	-2.2674
control.tpmpa	5	control	-29.5542	-38.5542		-59	0.65517	-0.892933
[truncated: 46 more rows]

## Sheet: Figure 4
ms	gram con -80 mv	gram con -70 mv	gram con -60 mv	gram con -50 mv	gram con -40 mv	gram con -30 mv	gram con -20 mv	gram con -10 mv	gram con 0 mv	gram con 10 mv	gram con 20 mv	gram con 30 mv	gram iv	gram mean	gram sd	hiCl min	hiCl mV	ms	bmn con -70 mv	bmn con -60 mv	bmn con -50 mv	bmn con -40 mv	bmn con -30 mv	bmn con -20 mv	bmn con -10 mv	bmn con 0 mv	bmn musc -70 mv	bmn musc -60 mv	bmn musc -50 mv	bmn musc -40 mv	bmn musc -30 mv	bmn musc -20 mv	bmn musc -10 mv	bmn musc 0 mv	bmn musc 10 mv	con -70 mv	con -60 mv	con -50 mv	con -40 mv	con -30 mv	con -20 mv	con -10 mv	con 0 mv	musc -70 mv	musc -60 mv	musc -50 mv	musc -40 mv	musc -30 mv	musc -20 mv
[truncated: 5,999 more rows]
[truncated: 20 more columns]

[truncated: 9 more sheets: assoc. with Figure 4, Figure 5, assoc. with Fig 5, Figure 6, assoc. with Fig 6, Figure 7, assoc. with Fig 7, Figure S3, Figure S4]
